# Supplementary material for: Genomic Characterization of Extended-Spectrum Cephalosporin-Resistant Salmonella enterica in the Colombian Poultry Chain
Source: Front Microbiol. 2018 Oct 26;9:2431. doi: 10.3389/fmicb.2018.02431 (PMC6232905; doi:10.3389/fmicb.2018.02431)
Supplement: Supplementary file 1 [file Table_1.XLSX]

## Sheet: Supplementary Table 1
	Supplementary Table 1. Characteristics of contigs harboring bla, other AMR and plasmid replicon genes after in silico characterization. Data from complete genomes (A) and plasmid contigs selected with MUSCLE (B)
	A: Complete genome e						B: Plasmid e
	Strain / Reference a	bla and other AMR genes b,c,d (ID Threshold 90%)	Contig information f (Number/ID; Length; Coverage)	Plasmid replicon genes c,d (ID Threshold 95%)	Contig information (Number/ID; Length; Coverage)	IncI1 pMLST c,g,h/ IncHI2 pDLST/ IncF pRST/ IncN pMLST	Information of selected ESBL/pAmpC-carrying plasmid contigs (Number/ID; Length; Coverage)	bla and plasmid replicon genes in selected contigs i,j
	SSXXXV.4.C1	blaCMY-2	17 ; 69030 ; 89.0354	IncI1	17 ; 69030 ; 89.0354	IncI1/ST12	17 ; 69030 ; 89.0354	blaCMY-2 and IncI1
		tet(B)	3 ; 401103 ; 41.3436				24 ; 28943 ; 100.877
		dfrA1	18 ; 54823 ; 50.0353				35 ; 1854 ; 238.426
		aadA1	18 ; 54823 ; 50.0353
		qnrB19	29 ; 5335 ; 239.67
	SSIII.4.C2	blaCMY-2	24 ; 70992 ; 95.8975	IncI1	24 ; 70992 ; 95.8975	IncI1/ST12	24 ; 70992 ; 95.8975	blaCMY-2 and IncI1
		blaSHV-129	39 ; 7117 ; 47.8215	IncHI2	21 ; 88798 ; 56.1702	IncHI2/ST2	32 ; 28361 ; 106.598
		blaTEM-1A	50 ; 3417 ; 50.4799	IncHI2A (IP 99.5%)	21 ; 88798 ; 56.1702		58 ; 1854 ; 330.916
		dfrA1	27 ; 50120 ; 52.9274	IncX1 (IP 98.7%)	29 ; 41165 ; 68.7692
		cmlA1-like (IP 99.9%)	38 ; 9286 ; 49.3975
		aadA2	38 ; 9286 ; 49.3975
		tet(B)	40 ; 6824 ; 58.7133
		qnrB19	43 ; 5335 ; 320.407
		sul3	46 ; 4687 ; 54.257
		aadA1	73 ; 859 ; 107.183
	SXXI.1.C5	blaCMY-2	18 ; 69029 ; 94.3766	IncI1	18 ; 69029 ; 94.3766	IncI1/ST12	18 ; 69029 ; 94.3766	blaCMY-2 and IncI1
		aadA1	21 ; 54251 ; 51.1486				29 ; 28362 ; 104.448
		dfrA1	21 ; 54251 ; 51.1486				42 ; 1854 ; 346.976
		strB	24 ; 37942 ; 48.2171
		strA	24 ; 37942 ; 48.2171
		tet(B)	24 ; 37942 ; 48.2171
	FBOG8	blaCMY-2	14 ; 97066 ; 103.146	IncI1	14 ; 97066 ; 103.146	IncI1/ST12	14 ; 97066 ; 103.146	blaCMY-2 and IncI1
		aadA1	17 ; 58822 ; 81.0266	IncX1 (IP 98.9%)	17 ; 58822 ; 81.0266
		dfrA1	17 ; 58822 ; 81.0266	ColpVC (IP 99.0%)	42 ; 2223 ; 830.719
		qnrB19	32 ; 5335 ; 332.709
	FSAN161	blaCTX-M-165	29 ; 19583 ; 39.9857	IncA/C2	17 ; 84106 ; 40.9683		29 ; 19583 ; 39.9857	blaCTX-M-165
		strB	29 ; 19583 ; 39.9857	p0111 (IP 98.6%)	32 ; 10670 ; 47.9035		46 ; 1714 ; 40.4899	IncQ1
		strA	29 ; 19583 ; 39.9857	IncQ1	46 ; 1714 ; 40.4899		31 ; 14305 ; 43.0459
		sul1	29 ; 19583 ; 39.9857				39 ; 3935 ; 77.1464
		sul1	29 ; 19583 ; 39.9857				51 ; 1093 ; 71.4094
		dfrA7	29 ; 19583 ; 39.9857				54 ; 820 ; 128.382
		blaTEM-1B	44 ; 2058 ; 42.9606
		aadA1-like (IP 99.9%)	38 ; 4508 ; 41.3891
		tet(A)	39 ; 3935 ; 77.1464
		sul2 (QC 791/816)	51 ; 1093 ; 71.4094
	FSAN236	blaCTX-M-165	25 ; 29334 ; 38.8167	IncQ1	25 ; 29334 ; 38.8167		25 ; 29334 ; 38.8167	blaCTX-M-165 and IncQ1
		strB	25 ; 29334 ; 38.8167	p0111 (IP 98.6%)	31 ; 10666 ; 44.0954		30 ; 11647 ; 43.6068
		strA	25 ; 29334 ; 38.8167	Col156 (IP 96.7%)	39 ; 4276 ; 298.891
		sul1	25 ; 29334 ; 38.8167
		sul1	25 ; 29334 ; 38.8167
		sul2	25 ; 29334 ; 38.8167
		tet(A)	25 ; 29334 ; 38.8167
		dfrA7	25 ; 29334 ; 38.8167
		blaTEM-1B	44 ; 1905 ; 36.0626
		aph(3’)Ia	51 ; 980 ; 39.8657
	FBOG7	blaCMY-2	21 ; 61259 ; 32.1823	IncI1	21 ; 61259 ; 32.1823	IncI1/Non-Typeable h	21 ; 61259 ; 32.1823	blaCMY-2 and IncI1
		strA	19 ; 71470 ; 22.8275	IncHI2	32 ; 23687 ; 24.5917	IncHI2/ST5	51 ; 2442 ; 113.035
		strB	19 ; 71470 ; 22.8275	IncHI2A (IP 99.5%)	32 ; 23687 ; 24.5917		56 ; 1954 ; 263.516
		tet(B)	19 ; 71470 ; 22.8275	Col156 (QC 152/154) (IP 98%)	46 ; 3981 ; 102.116
		aadA1	23 ; 54151 ; 21.7162
		dfrA1	23 ; 54151 ; 21.7162
		qnrB19	41 ; 5285 ; 148.498
	FSUC414	blaCMY-2	27 ; 29613 ; 47.2228	IncA/C2	18 ; 98342 ; 38.1555		27 ; 29613 ; 47.2228	blaCMY-2
		blaCTX-M-165	31 ; 19583 ; 25.8558	IncI1	30 ; 23386 ; 48.8598	IncI1/ST12	30 ; 23386 ; 48.8598	IncI1
		strB	31 ; 19583 ; 25.8558	p0111 (IP 98.6%)	37 ; 10670 ; 28.8388		24 ; 44737 ; 47.9639
		strA	31 ; 19583 ; 25.8558	IncQ1	57 ; 1714 ; 26.4789		59 ; 1656 ; 74.9943
		sul1	31 ; 19583 ; 25.8558
		sul1	31 ; 19583 ; 25.8558				31 ; 19583 ; 25.8558	blaCTX-M-165
		dfrA7	31 ; 19583 ; 25.8558				57 ; 1714 ; 26.4789	IncQ1
		blaTEM-1B	54 ; 2059 ; 27.3633				36 ; 11647 ; 28.9081
		aadA1-like (IP 99.9%)	44 ; 4508 ; 39.5019				46 ; 3935 ; 60.4847
		tet(A)	46 ; 3935 ; 60.4847				50 ; 3300 ; 41.0658
		aph(3’)Ia	64 ; 1134 ; 23.2289				65 ; 1093 ; 58.999
		sul2 (QC 791/816)	65 ; 1093 ; 58.999				70 ; 820 ; 97.7672
	FCAR509	blaCMY-2	22 ; 74019 ; 42.0769	IncA/C2	16 ; 125251 ; 31.7769		22 ; 74019 ; 42.0769	blaCMY-2
		aadA1-like (IP 99.9%)	16 ; 125251 ; 31.7769	IncI1	28 ; 24730 ; 42.0898	IncI1/ST12	28 ; 24730 ; 42.0898	IncI1
		sul2	16 ; 125251 ; 31.7769	p0111 (IP 98.6%)	33 ; 10666 ; 25.7699
		tet(A)	16 ; 125251 ; 31.7769
	FANT596	blaCMY-2	22 ; 68062 ; 36.3336	IncI1	22 ; 68062 ; 36.3336	IncI1/ST12	22 ; 68062 ; 36.3336	blaCMY-2 and IncI1
		blaTEM-1B	37 ; 9485 ; 17.383				30 ; 28312 ; 40.3355
		aph(4)Ia	37 ; 9485 ; 17.383
		aac(3)Iva-like (IP 99.9%)	37 ; 9485 ; 17.383
		blaSHV-129	38 ; 8131 ; 16.266				55 ; 1954 ; 139.353
		mph(B)	35 ; 11197 ; 17.5243
		aadA1	39 ; 6832 ; 22.7414
		dfrA1	39 ; 6832 ; 22.7414
		qnrB19	43 ; 5283 ; 108.316
	FVAL369	blaCMY-2	21 ; 73156 ; 79.1833	IncX1 (IP 98.9%)	13 ; 155121 ; 91.3179		21 ; 73156 ; 79.1833	blaCMY-2
		sul2	23 ; 50119 ; 87.9053	IncA/C2	13 ; 155121 ; 91.3179		29 ; 23386 ; 83.2678	IncI1
		tet(A)	23 ; 50119 ; 87.9053	IncI1	29 ; 23386 ; 83.2678	IncI1/ST12	44 ; 1656 ; 178.854
		qnrB19	40 ; 4182 ; 208.561
	FPAS506	blaCMY-2	21 ; 73606 ; 51.6123	IncI1	31 ; 25277 ; 55.417	IncI1/ST12	21 ; 73606 ; 51.6123	blaCMY-2
		blaCTX-M-165	38 ; 15833 ; 32.1491	IncX1 (IP 98.9%)	37 ; 17615 ; 55.6517		31 ; 25277 ; 55.417	IncI1
		dfrA7 (QC 407/474)	38 ; 15833 ; 32.1491	IncA/C2	39 ; 13637 ; 58.2996		59 ; 1656 ; 97.0348
		sul1	38 ; 15833 ; 32.1491	p0111 (IP 98.6%)	41 ; 10538 ; 35.4191
		sul1	38 ; 15833 ; 32.1491	ColpVC	56 ; 2011 ; 482.13		38 ; 15833 ; 32.1491	blaCTX-M-165 (Non-typeable plasmid) i
		sul2	26 ; 45397 ; 56.1678				36 ; 18895 ; 31.0225
		aadA1-like (IP 99.9%)	50 ; 4424 ; 53.8622				52 ; 3935 ; 81.0599
		tet(A)	52 ; 3935 ; 81.0599				54 ; 3212 ; 43.5767
							69 ; 943 ; 29.1259
							132 ; 201 ; 142.371
	UGBOG4	blaCMY-2	24 ; 30994 ; 75.7946	IncI1	24 ; 30994 ; 75.7946	IncI1/ST12	24 ; 30994 ; 75.7946	blaCMY-2 and IncI1
		blaSHV-12	28 ; 18280 ; 93.387	IncFIC(FII) (IP 98.2%)	16 ; 69720 ; 92.5873		22 ; 37523 ; 69.2992
		aadA1	18 ; 54251 ; 52.2921	IncFIB(AP001918) (IP 97.4%)	27 ; 23321 ; 93.384	IncF[C1*:A-:B53] (C1*: IP 98.2%)	25 ; 28496 ; 78.2582
		dfrA1	18 ; 54251 ; 52.2921	Col156 (QC 152/154) (IP 96%)	30 ; 6992 ; 96.5039		40 ; 2442 ; 222.959
		qnrB19	33 ; 5335 ; 194.376				46 ; 1036 ; 325.43
							53 ; 834 ; 168.617
							116 ; 303 ; 81
							28 ; 18280 ; 93.387	blaSHV-12 (Non-typeable plasmid) i
							22 ; 37523 ; 69.2992
							25 ; 28496 ; 78.2582
							36 ; 4437 ; 188.533
							46 ; 1036 ; 325.43
	UGBOG4_T a	blaCMY-2	15 ; 100495 ; 57.5028	IncI1	15 ; 100495 ; 57.5028	IncI1/ST12	15 ; 100495 ; 57.5028	blaCMY-2 and IncI1
	UGBOG316	blaSHV-12	21 ; 58554 ; 54.4451	IncX1 (IP 98.9%)	25 ; 37770 ; 42.3422		21 ; 58554 ; 54.4451	blaSHV-12 (Non-typeable plasmid) i
		sul2	22 ; 58489 ; 53.0167	IncA/C2	38 ; 5912 ; 54.8322
		tet(A)	22 ; 58489 ; 53.0167
		aadA16-like (IP 99.4%)	31 ; 13619 ; 50.4343
		aph(6)Ic (QC 550/801)	31 ; 13619 ; 50.4343
		aph(3’)Iia-like (IP 99.7%)	31 ; 13619 ; 50.4343
		sul1	31 ; 13619 ; 50.4343
	UGBOG327	blaSHV-12	15 ; 90997 ; 131.972	IncI1	15 ; 90997 ; 131.972	IncI1/ST231	15 ; 90997 ; 131.972	blaSHV-12 and IncI1
		aadA1	18 ; 55021 ; 64.9431	ColpVC (IP 99.0%)	38 ; 2223 ; 861.385		25 ; 11145 ; 138.001
		dfrA1	18 ; 55021 ; 64.9431				34 ; 2607 ; 124.429
		qnrB19	28 ; 5335 ; 374.597				35 ; 2442 ; 380.255
							39 ; 1954 ; 373.96
	UGBOG327_T a	blaSHV-12	14 ; 107900 ; 67.725	IncI1	14 ; 107900 ; 67.725	IncI1/ST231	14 ; 107900 ; 67.725	blaSHV-12 and IncI1
	UGBOG339	blaSHV-12	15 ; 90997 ; 122.265	IncI1	15 ; 90997 ; 122.265	IncI1/ST231	15 ; 90997 ; 122.265	blaSHV-12 and IncI1
		aadA1	19 ; 54523 ; 61.0773	ColpVC (IP 99.0%)	38 ; 2223 ; 619.138		25 ; 11145 ; 127.49
		dfrA1	19 ; 54523 ; 61.0773				34 ; 2608 ; 127.852
		qnrB19	28 ; 5335 ; 283.218				35 ; 2442 ; 362.197
							39 ; 1954 ; 334.678
	UGBOG340	blaSHV-12	15 ; 90889 ; 103.88	IncI1	15 ; 90889 ; 103.88	IncI1/ST231	15 ; 90889 ; 103.88	blaSHV-12 and IncI1
		aadA1	19 ; 55022 ; 52.8153	ColpVC (IP 99.0%)	39 ; 2223 ; 706.225		26 ; 11145 ; 110.128
		dfrA1	19 ; 55022 ; 52.8153				36 ; 2442 ; 310.775
		qnrB19	30 ; 5335 ; 314.166				40 ; 1972 ; 111.227
							42 ; 1954 ; 304.824
							49 ; 1028 ; 101.657
	UGBAR394	blaCMY-2	16 ; 74334 ; 91.7111	IncA/C2	13 ; 121493 ; 69.8232		16 ; 74334 ; 91.7111	blaCMY-2
		blaCTX-M-165	25 ; 19683 ; 53.8485	IncI1	23 ; 23486 ; 94.6167	IncI1/ST12	23 ; 23486 ; 94.6167	IncI1
		strB	25 ; 19683 ; 53.8485	p0111 (IP 98.6%)	27 ; 10770 ; 59.1861		51 ; 1656 ; 175.36
		strA	25 ; 19683 ; 53.8485	IncQ1	47 ; 1814 ; 44.9289
		sul1	25 ; 19683 ; 53.8485				25 ; 19683 ; 53.8485	blaCTX-M-165
		sul1	25 ; 19683 ; 53.8485				47 ; 1814 ; 44.9289	IncQ1
		dfrA7	25 ; 19683 ; 53.8485				26 ; 11146 ; 57.2343
		blaTEM-1B	42 ; 2159 ; 63.7219				36 ; 3935 ; 111.428
		aadA1-like (IP 99.9%)	34 ; 4608 ; 72.3129				40 ; 2836 ; 54.588
		tet(A)	36 ; 3935 ; 111.428				61 ; 1093 ; 120.736
		aph(3’)Ia	58 ; 980 ; 57.0343				69 ; 820 ; 155.488
		sul2 (QC 791/816)	61 ; 1093 ; 120.736				77 ; 677 ; 200.605
	UGBAR434	blaCMY-2	14 ; 98743 ; 40.8905	IncI1	14 ; 98743 ; 40.8905	IncI1/ST12	14 ; 98743 ; 40.8905	blaCMY-2 and IncI1
		qnrB19	29 ; 3148 ; 92.7597
	UGCAR507	blaCTX-M-165	24 ; 19683 ; 37.1415	IncA/C2	14 ; 121483 ; 48.2251		24 ; 19683 ; 37.1415	blaCTX-M-165
		strB	24 ; 19683 ; 37.1415	p0111 (IP 98.6%)	26 ; 10770 ; 42.159		44 ; 1814 ; 27.9111	IncQ1
		strA	24 ; 19683 ; 37.1415	IncQ1	44 ; 1814 ; 27.9111		25 ; 11146 ; 37.2438
		sul1	24 ; 19683 ; 37.1415				35 ; 3935 ; 72.9084
		sul1	24 ; 19683 ; 37.1415				38 ; 2836 ; 36.1602
		dfrA7	24 ; 19683 ; 37.1415				53 ; 1093 ; 73.1646
		blaTEM-1B	41 ; 2159 ; 40.4951				61 ; 820 ; 115.411
		aadA1-like (IP 99.9%)	34 ; 4608 ; 51.2881				68 ; 677 ; 143.56
		tet(A)	35 ; 3935 ; 72.9084
		aph(3’)Ia	51 ; 980 ; 42.9422
		sul2 (QC 791/816)	53 ; 1093 ; 73.1646
	UGVAL515	blaCMY-2	25 ; 74428 ; 52.9812	IncA/C2	19 ; 97417 ; 41.376		25 ; 74428 ; 52.9812	blaCMY-2
		blaSHV-129	54 ; 2100 ; 36.1705	IncHI2	31 ; 45551 ; 41.0467	IncHI2/ST2	37 ; 22650 ; 55.911	IncI1
		strA	26 ; 58188 ; 37.8589	IncX1 (IP 98.9%)	32 ; 37796 ; 35.9733		59 ; 1463 ; 81.1587
		strB-like (IP 99.9%)	26 ; 58188 ; 37.8589	IncHI2A (IP 99.5%)	33 ; 37513 ; 36.8819
		sul2	27 ; 50312 ; 39.7043	IncI1	37 ; 22650 ; 55.911	IncI1/Non-Typeable h
		tet(A)	27 ; 50312 ; 39.7043
		aadA1	50 ; 3848 ; 35.9303
		aac(3)Via-like (IP 99.8%)	50 ; 3848 ; 35.9303
	UGBUC832	blaSHV-129	60 ; 2100 ; 49.0252	IncX1 (IP 98.9%)	12 ; 155116 ; 83.2501			Not Applicable for blaSHV-129 j
		strA	18 ; 103314 ; 50.4919	IncA/C2	12 ; 155116 ; 83.2501
		strB-like (IP 99.9%)	18 ; 103314 ; 50.4919	IncHI2A (IP 99.5%)	18 ; 103314 ; 50.4919
		sul2	29 ; 58489 ; 83.2917	IncHI2	31 ; 51507 ; 51.6817	IncHI2/ST2
		tet(A)	29 ; 58489 ; 83.2917
		aadA1	55 ; 3849 ; 42.3378
		aac(3)Via-like (IP 99.8%)	55 ; 3849 ; 42.3378
	UGCUC851	blaCMY-2	16 ; 68680 ; 100.355	IncI1	16 ; 68680 ; 100.355	IncI1/ST12	16 ; 68680 ; 100.355	blaCMY-2 and IncI1
		tet(B)	2 ; 413535 ; 49.8958				24 ; 28942 ; 110.276
		aadA1	19 ; 54522 ; 68.6182				37 ; 1854 ; 329.703
		dfrA1	19 ; 54522 ; 68.6182
		qnrB19	29 ; 5335 ; 245.769
	UGCUC867	blaCTX-M-165	24 ; 19683 ; 74.4312	IncX1 (IP 98.9%)	19 ; 37945 ; 145.432		24 ; 19683 ; 74.4312	blaCTX-M-165
		strB	24 ; 19683 ; 74.4312	p0111 (IP 98.6%)	26 ; 12006 ; 111.264		36 ; 1814 ; 45.8963	IncQ1
		strA	24 ; 19683 ; 74.4312	ColpVC	35 ; 2110 ; 822.878		25 ; 17460 ; 91.7455
		sul1	24 ; 19683 ; 74.4312	IncQ1	36 ; 1814 ; 45.8963		31 ; 3935 ; 136.848
		sul1	24 ; 19683 ; 74.4312				49 ; 1093 ; 159.098
		dfrA7	24 ; 19683 ; 74.4312				56 ; 820 ; 248.499
		blaTEM-1B	39 ; 1688 ; 94.7988
		tet(A)	31 ; 3935 ; 136.848
		qnrB19	32 ; 2826 ; 744.185
		aph(3’)Ia	46 ; 1234 ; 113.318
		sul2 (QC 791/816)	49 ; 1093 ; 159.098
	UGARA888	blaCMY-2	12 ; 101790 ; 112.365	IncI1	12 ; 101790 ; 112.365	IncI1/ST12	12 ; 101790 ; 112.365	blaCMY-2 and IncI1
		qnrB19	30 ; 3148 ; 211.422	IncFIB(S) (IP 98.9%)	16 ; 50873 ; 64.4794
				IncFII(S)	22 ; 7493 ; 63.9841	IncF[S1:A-:B22]
	UGIBA933	blaSHV-12	54 ; 3332 ; 139.276	IncHI2	26 ; 36618 ; 67.9111	IncHI2/ST5	54 ; 3332 ; 139.276	blaSHV-12
		aadA1	21 ; 55125 ; 68.7326	IncI1	28 ; 31353 ; 141.051	IncI1/ST231	28 ; 31353 ; 141.051	IncI1
		dfrA1	21 ; 55125 ; 68.7326	IncHI2A (IP 99.5%)	42 ; 5520 ; 69.0877		45 ; 5098 ; 136.747
		tet(B)	25 ; 40042 ; 66.9812				74 ; 820 ; 343.342
		aph(3’)Iia-like (IP 99.8%)	28 ; 31353 ; 141.051				17 ; 77636 ; 132.501
		aph(6)Ic (QC 550/801)	28 ; 31353 ; 141.051				61 ; 1733 ; 508.804
		qnrB19	44 ; 5335 ; 264.035				56 ; 2442 ; 446.492
		strA	60 ; 1775 ; 187.948
		strB	60 ; 1775 ; 187.948
	UGPER971	blaCMY-2	18 ; 69030 ; 131.368	IncI1	18 ; 69030 ; 131.368	IncI1/ST12	18 ; 69030 ; 131.368	blaCMY-2 and IncI1
		aadA1	21 ; 54523 ; 66.5057	IncX1 (IP 98.9%)	24 ; 36832 ; 89.2055		28 ; 28362 ; 143.552
		dfrA1	21 ; 54523 ; 66.5057				43 ; 1854 ; 384.332
		strB	27 ; 30693 ; 57.891
		strA	27 ; 30693 ; 57.891
		tet(B)	31 ; 6633 ; 63.6602
		qnrB19 (QC 519/645)	33 ; 5335 ; 259.11
	UGBOG1024	blaCMY-2	16 ; 65197 ; 116.248	IncI1	16 ; 65197 ; 116.248	IncI1/ST12	16 ; 65197 ; 116.248	blaCMY-2 and IncI1
		aadA1	17 ; 54522 ; 65.1409				25 ; 28362 ; 126.744
		dfrA1	17 ; 54522 ; 65.1409				37 ; 3761 ; 124.641
		tet(B)	20 ; 38161 ; 64.4353				43 ; 1854 ; 484.254
		strB	20 ; 38161 ; 64.4353
		strA	20 ; 38161 ; 64.4353
		qnrB19	33 ; 5335 ; 262.119
	UGPAS1097	blaCMY-2	24 ; 60820 ; 51.3231	IncI1	24 ; 60820 ; 51.3231	IncI1/ST12	24 ; 60820 ; 51.3231	blaCMY-2 and IncI1
				IncX1	37 ; 6658 ; 49.3885		30 ; 36041 ; 57.9224
							46 ; 1197 ; 117.263
							62 ; 446 ; 98.9946
							66 ; 311 ; 52.2949
							67 ; 311 ; 52.4872
	UGBUC1112	blaCTX-M-165	35 ; 19603 ; 44.7916	IncA/C2	24 ; 61149 ; 46.0889		35 ; 19603 ; 44.7916	blaCTX-M-165 (Non-typeable plasmid) i
		strB	35 ; 19603 ; 44.7916	IncX1 (IP 98.9%)	32 ; 24919 ; 34.8401		41 ; 11209 ; 42.4832
		strA	35 ; 19603 ; 44.7916	p0111 (IP 98.6%)	42 ; 10664 ; 53.199		52 ; 3935 ; 87.7398
		sul1	35 ; 19603 ; 44.7916				54 ; 2983 ; 52.8809
		sul1	35 ; 19603 ; 44.7916				91 ; 394 ; 130.801
		dfrA7	35 ; 19603 ; 44.7916				92 ; 383 ; 82.7582
		aadA1-like (IP 99.9%)	46 ; 6276 ; 51.5449
		tet(A)	52 ; 3935 ; 87.7398
		aph(3’)Ia	66 ; 980 ; 41.6291
	UGBUC1123	blaCTX-M-165	34 ; 19603 ; 36.4572	p0111 (IP 98.6%)	39 ; 10664 ; 45.3342		34 ; 19603 ; 36.4572	blaCTX-M-165
		strB	34 ; 19603 ; 36.4572	IncQ1	57 ; 1714 ; 34.8424		57 ; 1714 ; 34.8424	IncQ1
		strA	34 ; 19603 ; 36.4572				38 ; 11209 ; 37.325
		sul1	34 ; 19603 ; 36.4572				47 ; 3935 ; 71.7504
		sul1	34 ; 19603 ; 36.4572				49 ; 3049 ; 45.9896
		dfrA7	34 ; 19603 ; 36.4572				64 ; 1093 ; 68.1516
		blaTEM-1B	54 ; 2059 ; 37.558				70 ; 820 ; 131.907
		aadA1-like (IP 99.9%)	46 ; 4508 ; 41.8673				95 ; 328 ; 116.689
		tet(A)	47 ; 3935 ; 71.7504
		aph(3’)Ia	63 ; 980 ; 34.4238
		sul2 (QC 791/816)	64 ; 1093 ; 68.1516
	UGBAR1160	blaCTX-M-165	28 ; 19683 ; 24.1642	IncA/C2	14 ; 132912 ; 59.0167		28 ; 19683 ; 24.1642	blaCTX-M-165
		strB	28 ; 19683 ; 24.1642	p0111 (IP 98.6%)	30 ; 10766 ; 27.7793		45 ; 1814 ; 23.2247	IncQ1
		strA	28 ; 19683 ; 24.1642	IncX1 (IP 98.9%)	31 ; 10026 ; 57.8532		25 ; 30694 ; 27.0129
		sul1	28 ; 19683 ; 24.1642	IncQ1	45 ; 1814 ; 23.2247		38 ; 3935 ; 78.8409
		sul1	28 ; 19683 ; 24.1642				46 ; 1807 ; 23.0756
		dfrA7	28 ; 19683 ; 24.1642				54 ; 1093 ; 90.1139
		aadA1-like (IP 99.9%)	32 ; 6376 ; 73.7536				64 ; 677 ; 171.855
		tet(A)	38 ; 3935 ; 78.8409
		sul2 (QC 791/816)	54 ; 1093 ; 90.1139
	UGBAR1160_T a	blaCTX-M-165	39 ; 38056 ; 20.3864	IncQ1 (QC 529/796)	39 ; 38056 ; 20.3864		39 ; 38056 ; 20.3864	blaCTX-M-165 and IncQ1
		aph(6)Id	39 ; 38056 ; 20.3864	p0111 (IP 98.6%)	54 ; 16647 ; 20.4875
		strA	39 ; 38056 ; 20.3864
		sul1	39 ; 38056 ; 20.3864
		sul1	39 ; 38056 ; 20.3864
		sul2	39 ; 38056 ; 20.3864
		tet(A)	39 ; 38056 ; 20.3864
		dfrA7	39 ; 38056 ; 20.3864
		aph(3’)Ia	89 ; 980 ; 21.1646
	UGBAR1170	blaCMY-2	30 ; 26242 ; 95.8986	IncFII(29)	22 ; 53358 ; 221.661	IncF[29:A-:B-]	30 ; 26242 ; 95.8986	blaCMY-2
		blaSHV-129	39 ; 8594 ; 57.3399	IncI1	36 ; 18259 ; 96.7299	IncI1/ST12	36 ; 18259 ; 96.7299	IncI1
		blaTEM-1B (QC 751/861)	49 ; 3888 ; 51.9662				28 ; 28781 ; 98.6506
		mph(B)	37 ; 11297 ; 47.812				35 ; 22802 ; 80.8656
		fosA-like (IP 97.7%)	41 ; 7047 ; 225.646				58 ; 1331 ; 289.62
		aadA1	42 ; 6931 ; 67.8893				81 ; 532 ; 318.128
		dfrA1	42 ; 6931 ; 67.8893				100 ; 466 ; 307.109
		aph(4)Ia	43 ; 6358 ; 62.0525
		aac(3)Iva-like (IP 99.9%)	43 ; 6358 ; 62.0525
	UGBAR1187	blaCTX-M-165	31 ; 19583 ; 28.8987	IncA/C2	17 ; 121382 ; 40.7509		31 ; 19583 ; 28.8987	blaCTX-M-165
		strB	31 ; 19583 ; 28.8987	p0111 (IP 98.6%)	34 ; 10670 ; 33.4233		53 ; 1714 ; 27.4417	IncQ1
		strA	31 ; 19583 ; 28.8987	IncQ1	53 ; 1714 ; 27.4417		33 ; 11082 ; 29.2109
		sul1	31 ; 19583 ; 28.8987				42 ; 3935 ; 67.7294
		sul1	31 ; 19583 ; 28.8987				45 ; 3049 ; 36.1625
		dfrA7	31 ; 19583 ; 28.8987				61 ; 1093 ; 65.4459
		blaTEM-1B	50 ; 2059 ; 30.0505				66 ; 820 ; 147.86
		aadA1-like (IP 99.9%)	41 ; 4508 ; 37.1573				106 ; 240 ; 114.104
		tet(A)	42 ; 3935 ; 67.7294
		aph(3’)Ia	60 ; 980 ; 29.8392
		sul2 (QC 791/816)	61 ; 1093 ; 65.4459
	UGBOG1279	blaSHV-12	39 ; 7976 ; 48.1388	IncX1 (IP 98.9%)	13 ; 155129 ; 59.2391		39 ; 7976 ; 48.1388	blaSHV-12 (Non-typeable plasmid) i
		sul2	25 ; 50118 ; 62.5154	IncA/C2	13 ; 155129 ; 59.2391		22 ; 67886 ; 49.7487
		tet(A)	25 ; 50118 ; 62.5154	IncI1	33 ; 19446 ; 52.2708	IncI1/ST12	74 ; 435 ; 231.318
		aadA2	35 ; 11089 ; 46.2161				76 ; 393 ; 232.968
		aadA1	35 ; 11089 ; 46.2161
		cmlA1-like (IP 99.9%)	35 ; 11089 ; 46.2161
		sul3	35 ; 11089 ; 46.2161
	UGBOG1280	blaCMY-2	26 ; 21752 ; 115.168	IncI1	27 ; 19993 ; 117.83	IncI1/Non-Typeable h	26 ; 21752 ; 115.168	blaCMY-2 (Non-typeable plasmid) i
		dfrA1	19 ; 50420 ; 70.4382	IncN	32 ; 8895 ; 118.22	IncN/Non-Typeable h	47 ; 2243 ; 217.986
		strB-like (IP 99.9%)	34 ; 5361 ; 106.494
		strA	34 ; 5361 ; 106.494
		qnrB19	35 ; 5335 ; 297.483
		cmlA1-like (IP 99.9%)	42 ; 3524 ; 108.322
		tet(M)-like (IP 99.2%)	43 ; 3215 ; 127.048
		aadA1	64 ; 859 ; 240.346
	a Plasmid was isolated from wild type strain and transformed into E. coli K12 strain DH10B™, which was subsequently used as a reference for selection of plasmid contigs using MUSCLE
	b Genes conferring resistance to amynoglicosides: aac(3)Iva, aph(3’)Ia, aph(3’)Iia, aph(4)Ia, aph(6)Ic, aph(6)Id, aadA1, aadA2, aadA16, strA, strB; Fosfomycin: fosA; Macrolides: mph(B); Phenicols: cmlA1; Quinolones: qnrB19; Sulphonamides: sul1, sul2, sul3; Tetracyline: tet(A), tet(B), tet(M); Trimethoprim: dfrA1, dfrA7
	c IP: Identity Percentage
	d QC: Query Cover
	e Co-localization of both bla and plasmid replicon genes are shown in bold for individual contigs (A) or plasmid contigs using MUSCLE (B)
	f Co-localized bla and other AMR genes are listed consecutively
	g pMLST: plasmid Multi Locus Sequence Typing; pDLST: plasmid Double Locus Sequence Typing; pRST: plasmid Replicon Sequence Typing
	h Non-typeable plasmids missed one or more alleles from the pMLST scheme
	i No plasmid replicon genes were detected in selected plasmid contigs
	j The blaSHV-129 gene was not transferable by transformation from any of the strains
