# Supplementary material for: Genomic Characterization of Extended-Spectrum Cephalosporin-Resistant Salmonella enterica in the Colombian Poultry Chain
Source: Front Microbiol. 2018 Oct 26;9:2431. doi: 10.3389/fmicb.2018.02431 (PMC6232905; doi:10.3389/fmicb.2018.02431)
Supplement: Supplementary file 2 [file Table_2.XLSX]

## Sheet: Supplementary Table 2
Supplementary Table 2. Metadata of strains obtained in this study and those selected from Enterobase used in the construction of the phylogeny of (A) S. Paratyphi B var. Java ST28 (Figure 1) and (B) S. Heidelberg ST15 (Figure 2)
(A) S. Paratyphi B var. Java ST28 (Figure 1)
Sample IDa	Strain name	Accession number	CLUSTER	Source Niche	Source Type	Source Details	Collection Year	Continent	Country	Region	ST	eBG	Serotype (Predicted)
SAMEA104399980	UGBOG1024	ERR2204179	1	Poultry	Avian	Broiler meat	2011	South America	Colombia	Bogotá	28	59	Paratyphi B Var Dtartrate+
SAMEA104399988	UGBOG1280	ERR2204187	1	Poultry	Avian	Broiler meat	2012	South America	Colombia	Bogotá	28	59	Paratyphi B Var Dtartrate+
SAMN03842015	FSAN236CA	SRR2088757	1	Poultry	Avian	Broiler slaughterhouse	2012	South America	Colombia	Santander	28	59	Paratyphi B Var Dtartrate+
SAMEA104399978	UGIBA933	ERR2204177	1	Poultry	Avian	Broiler meat	2011	South America	Colombia	Tolima	28	59	Paratyphi B Var Dtartrate+
SAMEA104399962	UGBOG4	ERR2204161	1	Poultry	Avian	Broiler meat	2010	South America	Colombia	Bogotá	28	59	Paratyphi B Var Dtartrate+
SAMEA104399996	FBOG7	ERR2204195	1	Poultry	Avian	Broiler slaughterhouse	2012	South America	Colombia	Bogotá	28	59	Paratyphi B Var Dtartrate+
SAMEA104399989	FBOG8	ERR2204188	1	Poultry	Avian	Broiler slaughterhouse	2012	South America	Colombia	Bogotá	28	59	Paratyphi B Var Dtartrate+
SAMN03842017	FCUN156CA	SRR2088763	1	Poultry	Avian	Broiler slaughterhouse	2012	South America	Colombia	Cundinamarca	28	59	Paratyphi B Var Dtartrate+
SAMEA104399967	UGBOG327	ERR2204166	1	Poultry	Avian	Broiler meat	2010	South America	Colombia	Bogotá	28	59	Paratyphi B Var Dtartrate+
SAMEA104399969	UGBOG340	ERR2204168	1	Poultry	Avian	Broiler meat	2010	South America	Colombia	Bogotá	28	59	Paratyphi B Var Dtartrate+
SAMEA104399968	UGBOG339	ERR2204167	1	Poultry	Avian	Broiler meat	2010	South America	Colombia	Bogotá	28	59	Paratyphi B Var Dtartrate+
SAMEA104399958	SSIII.4.C2	ERR2204157	1	Poultry	Avian	Broiler farm	2008	South America	Colombia	Santander	28	59	Paratyphi B Var Dtartrate+
SAMEA104399979	UGPER971	ERR2204178	1	Poultry	Avian	Broiler meat	2011	South America	Colombia	Risaralda	28	59	Paratyphi B Var Dtartrate+
SAMEA104399975	UGCUC851	ERR2204174	1	Poultry	Avian	Broiler meat	2011	South America	Colombia	Norte de Santander	28	59	Paratyphi B Var Dtartrate+
SAMEA104399959	SXXI.1.C5	ERR2204158	1	Poultry	Avian	Broiler farm	2008	South America	Colombia	Cundinamarca	28	59	Paratyphi B Var Dtartrate+
SAMEA104399957	SSXXXV.4.C1	ERR2204156	1	Poultry	Avian	Broiler farm	2008	South America	Colombia	Santander	28	59	Paratyphi B Var Dtartrate+
SAMEA104399992	FANT596	ERR2204191	1	Poultry	Avian	Broiler slaughterhouse	2013	South America	Colombia	Antioquia	28	59	Paratyphi B Var Dtartrate+
SAMEA104399985	UGBAR1170	ERR2204184	1	Poultry	Avian	Broiler meat	2011	South America	Colombia	Atlántico	28	59	Paratyphi B Var Dtartrate+
SAMEA2342567	01-03117	ERR424902	2	-*	Human	-	2001	Europe	Germany	-	28	59	Paratyphi B Var Dtartrate+
SAMN03465822	62531	SRR1957920	2	Human	Human	Human; Homo sapiens	2014	Europe	United Kingdom	England	28	59	Paratyphi B Var Dtartrate+
SAMEA2224117	dT+	ERR403701	2	-	-	-	-	-	-	-	28	59	Paratyphi B Var Dtartrate+
SAMEA1466415	11_PB_J-sc-2012-01-30T11:30:39Z-1340967	ERR129861	2	-	-	-	-	-	-	-	28	59	Paratyphi B Var Dtartrate+
SAMN03168537	H124380543	SRR1645156	2	Food	-	-	2012	-	-	-	28	59	Paratyphi B Var Dtartrate+
SAMN04364169	53033	SRR3049923	2	Human	Human	Human; Homo sapiens	-	Europe	United Kingdom	-	28	59	Paratyphi B Var Dtartrate+
SAMN04363756	20900	SRR3049461	2	Human	Human	Human; Homo sapiens	-	Europe	United Kingdom	-	28	59	Paratyphi B Var Dtartrate+
SAMN03168578	H124880478	SRR1645189	2	-	Other Mammal	-	2012	Europe	United Kingdom	England	28	59	Paratyphi B Var Dtartrate+
SAMN03479223	12148	SRR1969146	2	Human	Human	Human; Homo sapiens	2014	Europe	United Kingdom	-	28	59	Paratyphi B Var Dtartrate+
SAMN07155676	363535	SRR5584774	2	Human	Human	human; Homo sapiens	2017	Europe	United Kingdom	-	28	59	Paratyphi B Var Dtartrate+
SAMEA2224119	dT+	ERR403703	2	-	-	-	-	-	-	-	28	59	Paratyphi B Var Dtartrate+
SAMEA103524418	MS160175	ERR1865245	2	Human	Human	Homo sapiens; Food	2016	Europe	Ireland	-	28	59	Paratyphi B Var Dtartrate+
SAMEA2224123	dT+	ERR403707	2	-	-	-	-	-	-	-	28	59	Paratyphi B Var Dtartrate+
SAMN03097223	Sente015	SRR1604873	2	Food	Meat	Retail Meat	2006	Europe	United Kingdom	-	28	59	Paratyphi B Var Dtartrate+
SAMN03097222	Sente012	SRR1604872	2	Food	Meat	Retail Meat	2006	Europe	United Kingdom	-	28	59	Paratyphi B Var Dtartrate+
SAMEA2224115	dT+	ERR403699	2	-	-	-	-	-	-	-	28	59	Paratyphi B Var Dtartrate+
SAMN07180830	367303	SRR5633349	2	Human	Human	human; Homo sapiens	2017	Europe	United Kingdom	-	28	59	Paratyphi B Var Dtartrate+
SAMN03478068	93551	SRR1967977	2	-	Other Mammal	-	2015	Europe	United Kingdom	-	28	59	Paratyphi B Var Dtartrate+
SAMEA26758918	DTU2016_429_PRJ1050_Salmonella_paratyphi_S14FP01131	ERR1759065	2	-	-	-	2014	Europe	Belgium	-	28	59	Paratyphi B Var Dtartrate+
SAMEA26758168	DTU2016_428_PRJ1050_Salmonella_paratyphi_S14FP01130	ERR1759064	2	-	-	-	2014	Europe	Belgium	-	28	59	Paratyphi B Var Dtartrate+
SAMEA26754418	DTU2016_424_PRJ1050_Salmonella_salmonella_1415511_1STR1	ERR1759059	2	-	-	-	2014	Europe	Belgium	-	28	59	Paratyphi B Var Dtartrate+
SAMEA26753668	DTU2016_423_PRJ1050_Salmonella_infantis_1418199_1STR1	ERR1759058	2	-	-	-	2014	Europe	Belgium	-	28	59	Paratyphi B Var Dtartrate+
SAMEA2224122	dT+	ERR403706	2	-	-	-	-	-	-	-	28	59	Paratyphi B Var Dtartrate+
SAMN03097224	Sente022	SRR1604874	2	-	-	Retail Meat	2006	Europe	United Kingdom	-	28	59	Paratyphi B Var Dtartrate+
SAMN03479441	46570	SRR1969364	2	Human	Human	Human; Homo sapiens	2014	Europe	United Kingdom	-	28	59	Paratyphi B Var Dtartrate+
SAMN03469724	78639	SRR1963265	2	-	-	Other	2014	Europe	United Kingdom	-	28	59	Paratyphi B Var Dtartrate+
SAMN03469063	78636	SRR1960293	2	-	-	Other	2014	Europe	United Kingdom	-	28	59	Paratyphi B Var Dtartrate+
SAMN03469670	78638	SRR1963120	2	-	-	Other	2014	Europe	United Kingdom	-	28	59	Paratyphi B Var Dtartrate+
SAMN03469113	78708	SRR1960380	2	-	-	Other	2014	Europe	United Kingdom	-	28	59	Paratyphi B Var Dtartrate+
SAMN03469973	78637	SRR1963520	2	-	-	Other	2014	Europe	United Kingdom	-	28	59	Paratyphi B Var Dtartrate+
SAMN03479905	93550	SRR1969828	2	-	Other Mammal	-	2015	Europe	United Kingdom	-	28	59	Paratyphi B Var Dtartrate+
SAMEA87814168	MS150136	ERR1829773	2	Human	Human	Homo sapiens; Human	2015	Europe	Ireland	-	28	59	Paratyphi B Var Dtartrate+
SAMN03465875	62514	SRR1957973	2	Food	-	-	2014	Europe	United Kingdom	-	28	59	Paratyphi B Var Dtartrate+
SAMN03466289	62515	SRR1958396	2	Food	-	-	2014	Europe	United Kingdom	-	28	59	Paratyphi B Var Dtartrate+
SAMN02368628	BCW_2751	SRR1106441	2	Animal feed	-	-	2009	Europe	Denmark	-	28	59	Paratyphi B Var Dtartrate+
SAMN02368636	BCW_2759	SRR1106434	2	Poultry	Avian	turkey meat	2010	Europe	Denmark	-	28	59	Paratyphi B Var Dtartrate+
SAMN07180382	361807	SRR5632321	2	Food	-	-	2017	Europe	United Kingdom	-	28	59	Paratyphi B Var Dtartrate+
SAMN03097221	Sente009	SRR1604871	2	Food	Meat	Retail Meat	2006	Europe	United Kingdom	-	28	59	Paratyphi B Var Dtartrate+
SAMN02368635	BCW_2758	SRR1840675	2	Poultry	Avian	chicken meat; Gallus gallus	2009	Europe	Denmark	-	28	59	Paratyphi B Var Dtartrate+
SAMN02368627	BCW_2750	SRR1106442	2	Poultry	Avian	Chicken; Gallus gallus	2009	Africa	Nigeria	-	28	59	Paratyphi B Var Dtartrate+
SAMEA1687839	Salmonella_ser_Paratyphi_B_05_5227-sc-2012-09-04T12:40:57Z-1476173	ERR226484	2	-	-	-	-	-	-	-	28	59	Paratyphi B Var Dtartrate+
SAMEA2224124	dT+	ERR403708	2	-	-	-	-	-	-	-	28	59	Paratyphi B Var Dtartrate+
SAMEA26757418	DTU2016_427_PRJ1050_Salmonella_paratyphi_S14FP00993	ERR1759063	2	-	-	-	2014	Europe	Belgium	-	28	59	Paratyphi B Var Dtartrate+
SAMN03476869	94067	SRR1966791	2	-	Other Mammal	-	2015	Europe	United Kingdom	-	28	59	Paratyphi B Var Dtartrate+
SAMN03477757	93549	SRR1967667	2	-	Other Mammal	-	2015	Europe	United Kingdom	-	28	59	Paratyphi B Var Dtartrate+
SAMN03476791	94069	SRR1966713	2	Livestock	Bovine	-	2015	Europe	United Kingdom	-	28	59	Paratyphi B Var Dtartrate+
SAMN03475372	94068	SRR1965247	2	-	Other Mammal	-	2015	Europe	United Kingdom	-	28	59	Paratyphi B Var Dtartrate+
SAMEA2224118	dT+	ERR403702	2	-	-	-	-	-	-	-	28	59	Paratyphi B Var Dtartrate+
SAMEA2224127	dT+	ERR403711	2	-	-	-	-	-	-	-	28	59	Paratyphi B Var Dtartrate+
SAMEA2224114	dT+	ERR403698	2	-	-	-	-	-	-	-	28	59	Paratyphi B Var Dtartrate+
SAMEA2224116	dT+	ERR403700	2	-	-	-	-	-	-	-	28	59	Paratyphi B Var Dtartrate+
SAMN02368713	BCW_2847	SRR1106380	2	-	-	-	-	-	-	-	28	59	Paratyphi B Var Dtartrate+
SAMEA2258626	ST28	ERR460136	2	-	-	-	-	-	-	-	28	59	Paratyphi B Var Dtartrate+
SAMEA2224126	dT+	ERR403710	2	-	-	-	-	-	-	-	28	59	Paratyphi B Var Dtartrate+
SAMEA2224120	dT+	ERR403704	2	-	-	-	-	-	-	-	28	59	Paratyphi B Var Dtartrate+
SAMEA2224121	dT+	ERR403705	2	-	-	-	-	-	-	-	28	59	Paratyphi B Var Dtartrate+
SAMEA2224125	dT+	ERR403709	2	-	-	-	-	-	-	-	28	59	Paratyphi B Var Dtartrate+
SAMN07373198	PNUSAS017247	SRR5876235	3	-	-	-	-	North America	United States	-	28	59	Paratyphi B Var Dtartrate+
aSample ID for downloaded genomes is equivalent to the Biosample ID as available in Enterobase and NCBI
*Metadata is not available (-)
(B) S. Heidelberg ST15 (Figure 2)
Sample IDa	Strain name	Accession number	CLUSTER	Source Niche	Source Type	Source Details	Collection Year	Continent	Country	Region	ST	eBG	Serotype (Predicted)
SAMN02843731	FDA00000346	SRR2585414	1	Aquatic	Shellfish	frozen headless shell on shrimp	2002	Asia	Thailand	-	15	26	Heidelberg
SAMN03474027	5364	SRR1965133	2	Human	Human	Human; Homo sapiens	2014	Europe	United Kingdom	Wales	15	26	Heidelberg
SAMN04600751	107744	SRR3322611	2	Human	Human	Human; Homo sapiens	2015	Europe	United Kingdom	-	15	26	Heidelberg
SAMN03476307	53123	SRR1966224	2	Human	Human	Human; Homo sapiens	2014	Europe	United Kingdom	England	15	26	Heidelberg
SAMN02345247	FSF0011	SRR1105667	2	Food	Composite Food	dried black fungus strip	2011	Asia	Vietnam	-	15	26	Heidelberg
SAMN02846473	FDA00003053	SRR1821278	2	Aquatic	Fish	frozen whisker sheatfish	2009	Asia	Thailand	-	15	26	Heidelberg
SAMN04600449	211749	SRR3322118	2	Food	-	-	2016	Europe	United Kingdom	-	15	26	Heidelberg
SAMN02843670	FDA00000285	SRR3057153	2	Environment	Plant	black pepper whole	2002	Asia	Vietnam	-	15	26	Heidelberg
SAMN02698139	FSF0177	SRR2040616	2	Food	Plant	black pepper	2010	Asia	Vietnam	-	15	26	Heidelberg
SAMN03469110	80300	SRR1960377	3	Human	Human	Human; Homo sapiens	2015	Europe	United Kingdom	-	15	26	Heidelberg
SAMN03577038	CFSAN031505	SRR2960772	3	Livestock	Bovine	bovine carcass swabs	2013	Africa	Tanzania	Morogoro	15	26	Heidelberg
SAMN03577086	CFSAN031553	SRR4243099	3	Livestock	Bovine	spleen	2005	Africa	Ethiopia	-	15	26	Heidelberg
SAMN05944945	ICOPHAI11573	SRR4733855	3	Livestock	Bovine	spleen	2005	Africa	Ethiopia	-	15	26	Heidelberg
SAMN03477673	91206	SRR1967583	3	Human	Human	Human; Homo sapiens	2015	Europe	United Kingdom	-	15	26	Heidelberg
SAMN03468510	78972	SRR1959305	3	Human	Human	Human; Homo sapiens	2015	Europe	United Kingdom	-	15	26	Heidelberg
SAMN03478590	61841	SRR1968497	3	Human	Human	Human; Homo sapiens	2014	Europe	United Kingdom	-	15	26	Heidelberg
SAMN03469841	78731	SRR1963364	3	Human	Human	Human; Homo sapiens	2014	Europe	United Kingdom	England	15	26	Heidelberg
*	STM 65-61	-	3	Human	-	-	1961	Europe	France	-	15	26	Heidelberg
SAMN03478062	84410	SRR1967971	3	Human	Human	Human; Homo sapiens	2015	Europe	United Kingdom	-	15	26	Heidelberg
SAMN03469010	80321	SRR1960209	3	Human	Human	Human; Homo sapiens	2015	Europe	United Kingdom	England	15	26	Heidelberg
SAMN03476629	40216	SRR1966547	3	Human	Human	Human; Homo sapiens	2014	Europe	United Kingdom	England	15	26	Heidelberg
SAMN02742125	IEH-NGS-SAL00427	SRR1302841	3	Livestock	Bovine	Bovine (necropsy)	2007	North America	United States	Washington	15	26	Heidelberg
SAMN03478758	63012	SRR1968660	4	Human	Human	Human; Homo sapiens	2014	Europe	United Kingdom	England	15	26	Heidelberg
SAMN04102312	CFSAN038553	SRR3152524	4	Environment	Air	Raw Macadamia Nuts	2015	North America	United States	New York	15	26	Heidelberg
SAMN04546201	CFSAN046182	SRR3223821	4	Environment	Plant	Macadamia Nuts	2015	North America	United States	Washington	15	26	Heidelberg
SAMN04546204	CFSAN046187	SRR3223824	4	Environment	Plant	Macadamia Nuts	2015	North America	United States	Washington	15	26	Heidelberg
SAMN03168631	H124060495	SRR1645238	5	Human	Human	Human; Homo sapiens	2012	Europe	United Kingdom	-	15	26	Heidelberg
SAMN03466381	57606	SRR1958488	5	Human	Human	Human; Homo sapiens	2014	Europe	United Kingdom	England	15	26	Heidelberg
SAMN03469915	78739	SRR1963467	5	Human	Human	Human; Homo sapiens	2014	Europe	United Kingdom	England	15	26	Heidelberg
SAMN03576963	CFSAN031429	SRR2163247	5	Livestock	Swine	feces; Swine	2013	Africa	Kenya	Nairobi	15	26	Heidelberg
SAMN03479260	13806	SRR1969183	5	Human	Human	Human; Homo sapiens	2014	Europe	United Kingdom	-	15	26	Heidelberg
SAMN03169413	H123860349	SRR1646080	5	Human	Human	Human; Homo sapiens	2012	Europe	United Kingdom	England	15	26	Heidelberg
SAMN04337218	FSIS1505189	SRR3000032	6	Livestock	Air	Animal-Cattle-Steer	2014	North America	United States	Pennsylvania	15	26	Heidelberg
SAMN03734314	ADRDL-14-17178	SRR2096608	6	Livestock	Bovine	bovine intestine; Bos taurus	2014	North America	United States	South Dakota	15	26	Heidelberg
SAMN03218223	CFSAN012373	SRR1664284	6	Livestock	Bovine	raw ground beef	2014	North America	United States	Texas	15	26	Heidelberg
SAMN05852396	FSIS1607827	SRR4305551	6	Poultry	Air	Product-Raw-Ground, Comminuted or Otherwise Nonintact-Beef	2009	North America	United States	West Virginia	15	26	Heidelberg
SAMN04993525	ADRDL15-18569	SRR3571342	6	Livestock	Bovine	Intestine (Neovison vison)	2015	North America	United States	Utah	15	26	Heidelberg
SAMN05757195	FSIS1607516	SRR4228276	6	Livestock	Bovine	Comminuted Beef	2011	North America	United States	Texas	15	26	Heidelberg
SAMN05757192	FSIS1607512	SRR4218319	6	Livestock	Bovine	Comminuted Beef	2011	North America	United States	Texas	15	26	Heidelberg
SAMN03734290	ADRDL-14-8905	SRR2175311	6	Livestock	Bovine	bovine liver; Bos taurus	2014	North America	United States	South Dakota	15	26	Heidelberg
SAMN04993541	ADRDL15-22534	SRR3674701	6	Livestock	Bovine	Bovine Intestine (Bos taurus)	2015	North America	United States	South Dakota	15	26	Heidelberg
SAMN04993443	ADRDL 16-3225	SRR4113487	6	Livestock	Bovine	Bovine intestine (Bos taurus)	2016	North America	United States	South Dakota	15	26	Heidelberg
SAMN05781470	ADRDL-16-7926	SRR4345503	6	Livestock	Bovine	Lymph Node (bos taurus)	2016	North America	United States	South Dakota	15	26	Heidelberg
SAMN05752003	E2016013700	SRR4237887	6	Livestock	Bovine	Feces, Bovine	2016	North America	United States	Minnesota	15	26	Heidelberg
SAMN05781531	ADRDL-16-10710	SRR5000259	6	Livestock	Bovine	ABOMASUM (bos taurus)	2016	North America	United States	South Dakota	15	26	Heidelberg
*	07-4845	-	7	Human	-	-	2007	Europe	France	-	15	26	Heidelberg
SAMN06278978	12-7092	SRR5239229	7	Human	Human	Human blood	2012	North America	Canada	Quebec	15	26	Heidelberg
SAMN02742108	IEH-NGS-SAL00410	SRR1300639	8	Livestock	Bovine	Bovine (necropsy-lung,medistinal,lypmth node)	2007	North America	United States	Washington	15	26	Heidelberg
SAMN03842282	CVM-N15744	SRR2533436	8	Poultry	Avian	ground turkey	2007	North America	United States	Colorado	15	26	Heidelberg
SAMN05416545	CVM N62509	SRR3933051	8	Poultry	Avian	Ground Turkey	2015	North America	United States	Colorado	15	26	Heidelberg
SAMN05416546	CVM N62510	SRR3933052	8	Poultry	Avian	Ground Turkey	2015	North America	United States	Colorado	15	26	Heidelberg
SAMN05416468	CVM N58675	SRR3932974	8	Poultry	Avian	Ground Turkey	2015	North America	United States	California	15	26	Heidelberg
SAMN03894187	CVM N45956	SRR2566989	8	Livestock	Bovine	Ground Beef	2013	North America	United States	Oregon	15	26	Heidelberg
SAMN03894182	CVM N45951	SRR2566984	8	Poultry	Avian	Ground Turkey	2013	North America	United States	New Mexico	15	26	Heidelberg
SAMN03894330	CVM N50450	SRR2567132	8	Poultry	Avian	Ground Turkey	2013	North America	United States	Washington	15	26	Heidelberg
SAMN03988268	CVM N53011	SRR2407588	8	Poultry	Avian	Ground Turkey	2014	North America	United States	California	15	26	Heidelberg
SAMN03988400	CVM N54703	SRR2407720	8	Poultry	Avian	Ground Turkey	2014	North America	United States	Colorado	15	26	Heidelberg
SAMN04576695	CVM N58028	SRR3295611	8	Poultry	Avian	Ground Turkey	2015	North America	United States	Oregon	15	26	Heidelberg
SAMN05771726	CVM N56986	SRR4280567	8	Poultry	Avian	Ground Turkey	2015	North America	United States	California	15	26	Heidelberg
SAMN03894100	CVM N43828	SRR2566902	8	Poultry	Avian	Chicken Breast	2013	North America	United States	Maryland	15	26	Heidelberg
SAMN03464784	IEH-NGS-SAL-02595	SRR1997790	8	Poultry	Avian	chicken	2014	North America	United States	California	15	26	Heidelberg
SAMN02368032	BCW_2231	SRR1060537	8	Poultry	Avian	Chicken Breast; Gallus gallus	2011	North America	United States	Pennsylvania	15	26	Heidelberg
SAMN05201691	CVM N35517	SRR3665244	8	Poultry	Avian	Chicken Breast	2011	North America	United States	Pennsylvania	15	26	Heidelberg
SAMN02894067	AZ-TG74764	SRR1583145	8	Poultry	Avian	Chicken Breast	2005	North America	United States	Minnesota	15	26	Heidelberg
SAMN03269400	FL-NRM285	SRR2104610	8	Poultry	Avian	chicken breast	2006	North America	United States	Georgia	15	26	Heidelberg
SAMN03269401	FL-NRM286	SRR1849386	8	Poultry	Avian	chicken breast	2006	North America	United States	Georgia	15	26	Heidelberg
SAMN03269399	FL-NRM284	SRR1849405	8	Poultry	Avian	chicken breast	2006	North America	United States	Georgia	15	26	Heidelberg
SAMN02908611	CRJJGF_00104	SRR1686579	8	Livestock	Marine Mammal	Market hog swab	2006	North America	United States	-	15	26	Heidelberg
SAMN02908605	CRJJGF_00098	SRR1686573	8	Wild Animal	Reptile	Snake	2004	North America	United States	-	15	26	Heidelberg
SAMN02908682	CRJJGF_00176	SRR1686650	8	Poultry	Avian	Ground chicken	2009	North America	United States	-	15	26	Heidelberg
SAMN04240616	ADRDL-NS009	SRR3057206	8	Poultry	Air	Gallus gallus domesticus; chicken feces	2015	North America	United States	Minnesota	15	26	Heidelberg
SAMN05416497	CVM N62453	SRR3933003	8	Poultry	Avian	Chicken Thighs	2015	North America	United States	Minnesota	15	26	Heidelberg
SAMN03464778	IEH-NGS-SAL-02589	SRR1996183	8	Poultry	Avian	chicken	2014	North America	United States	Minnesota	15	26	Heidelberg
SAMN03487640	IEH-NGS-SAL-02741	SRR2039126	8	Poultry	Avian	chicken	2014	North America	United States	Minnesota	15	26	Heidelberg
SAMN02766983	FL-NRM038	SRR1300553	8	Poultry	Avian	Ground Turkey	2004	North America	United States	Connecticut	15	26	Heidelberg
SAMN02766984	FL-NRM039	SRR1300640	8	Poultry	Avian	Ground Turkey	2004	North America	United States	Connecticut	15	26	Heidelberg
SAMN04255121	CVM-N23842	SRR3136893	8	Poultry	Avian	Ground Turkey	2010	North America	United States	Oregon	15	26	Heidelberg
SAMN02766971	FL-NRM026	SRR1299373	8	Poultry	Avian	Ground Turkey	2004	North America	United States	Connecticut	15	26	Heidelberg
SAMN02766972	FL-NRM027	SRR1299357	8	Poultry	Avian	Ground Turkey	2004	North America	United States	Connecticut	15	26	Heidelberg
SAMN02766970	FL-NRM025	SRR1299421	8	Poultry	Avian	Ground Turkey	2004	North America	United States	Connecticut	15	26	Heidelberg
SAMN02766969	FL-NRM024	SRR1299393	8	Poultry	Avian	Ground Turkey	2004	North America	United States	Connecticut	15	26	Heidelberg
SAMN02766968	FL-NRM023	SRR1299380	8	Poultry	Avian	Ground Turkey	2004	North America	United States	Connecticut	15	26	Heidelberg
SAMN02894069	AZ-TG74792	SRR1574278	8	Poultry	Avian	Ground Turkey	2005	North America	United States	Minnesota	15	26	Heidelberg
SAMN02894075	AZ-TG74944	SRR1646947	8	Poultry	Avian	Ground Turkey	2005	North America	United States	New York	15	26	Heidelberg
SAMN02894048	AZ-TG74440	SRR1664193	8	Poultry	Avian	Ground Turkey	2005	North America	United States	Georgia	15	26	Heidelberg
SAMN03269381	FL-NRM173	SRR1777669	8	Poultry	Avian	ground turkey	2005	North America	United States	Tennessee	15	26	Heidelberg
SAMN03269382	FL-NRM175	SRR1777670	8	Poultry	Avian	ground turkey	2005	North America	United States	Tennessee	15	26	Heidelberg
SAMN03269380	FL-NRM172	SRR1777682	8	Poultry	Avian	ground turkey	2005	North America	United States	Tennessee	15	26	Heidelberg
SAMN02894057	AZ-TG74604	SRR1752883	8	Poultry	Avian	Ground Turkey	2005	North America	United States	Minnesota	15	26	Heidelberg
SAMN04218187	CVM-N19751	SRR3242327	8	Poultry	Avian	Ground Turkey	2008	North America	United States	Colorado	15	26	Heidelberg
SAMN02894051	AZ-TG74520	SRR1583153	8	Poultry	Avian	Ground Turkey	2005	North America	United States	Maryland	15	26	Heidelberg
SAMN02894044	AZ-TG74380	SRR3223153	8	Poultry	Avian	Ground Turkey	2005	North America	United States	Georgia	15	26	Heidelberg
SAMN02767002	FL-NRM057	SRR1334482	8	Poultry	Avian	Ground Turkey	2004	North America	United States	Minnesota	15	26	Heidelberg
SAMN02894056	AZ-TG74580	SRR1583121	8	Poultry	Avian	Ground Turkey	2005	North America	United States	Maryland	15	26	Heidelberg
SAMN03269377	FL-NRM164	SRR1774031	8	Poultry	Avian	ground turkey	2005	North America	United States	Tennessee	15	26	Heidelberg
SAMN03269376	FL-NRM163	SRR1773630	8	Poultry	Avian	ground turkey	2005	North America	United States	Tennessee	15	26	Heidelberg
SAMN02368385	BCW_3410	SRR1122495	8	Poultry	Avian	Ground Meat; Meleagris gallopavo	2003	North America	United States	Maryland	15	26	Heidelberg
SAMN03269388	FL-NRM211	SRR1791383	8	Poultry	Avian	ground turkey	2006	North America	United States	California	15	26	Heidelberg
SAMN02894071	AZ-TG74852	SRR1583122	8	Poultry	Avian	Ground Turkey	2005	North America	United States	New Mexico	15	26	Heidelberg
SAMN02894072	AZ-TG74856	SRR1574314	8	Poultry	Avian	Ground Turkey	2005	North America	United States	New Mexico	15	26	Heidelberg
SAMN03269396	FL-NRM243	SRR1801549	9	Poultry	Avian	ground turkey	2006	North America	United States	Colorado	15	26	Heidelberg
SAMN03269403	FL-NRM295	SRR1910750	9	Poultry	Avian	ground turkey	2006	North America	United States	Georgia	15	26	Heidelberg
SAMN03269394	FL-NRM240	SRR1801547	9	Poultry	Avian	ground turkey	2006	North America	United States	Colorado	15	26	Heidelberg
SAMN02894047	AZ-TG74404	SRR3224089	9	Poultry	Avian	Ground Turkey	2005	North America	United States	Georgia	15	26	Heidelberg
SAMN02894055	AZ-TG74576	SRR1752888	9	Poultry	Avian	Ground Turkey	2005	North America	United States	Maryland	15	26	Heidelberg
SAMN02894038	AZ-TG74276	SRR1646540	9	Poultry	Avian	Ground Turkey	2005	North America	United States	Connecticut	15	26	Heidelberg
SAMN02894045	AZ-TG74396	SRR3223154	9	Poultry	Avian	Ground Turkey	2005	North America	United States	Georgia	15	26	Heidelberg
SAMN02894046	AZ-TG74400	SRR3223155	9	Poultry	Avian	Ground Turkey	2005	North America	United States	Georgia	15	26	Heidelberg
SAMN02265265	IEH_NGS_SAL_00178	SRR950673	9	Poultry	Avian	Poultry (chicken); Gallus gallus	2009	North America	United States	Washington	15	26	Heidelberg
SAMN03894192	CVM N46812	SRR2566994	9	Poultry	Avian	Chicken Breast	2013	North America	United States	California	15	26	Heidelberg
SAMN04208162	FSIS1400422	SRR2759152	9	Companion Animal	Air	NRTE (Not-Ready-to-Eat) Comminuted Poultry Exploratory Sampling - Chickens	2014	North America	United States	California	15	26	Heidelberg
SAMN04208158	FSIS1400418	SRR2759140	9	Companion Animal	Air	NRTE (Not-Ready-to-Eat) Comminuted Poultry Exploratory Sampling - Chickens	2013	North America	United States	California	15	26	Heidelberg
SAMN06033970	CFSAN056841	SRR5120065	9	Poultry	Avian	Chicken	2014	North America	United States	Washington	15	26	Heidelberg
SAMN04208163	FSIS1400423	SRR2759150	9	Companion Animal	Air	NRTE (Not-Ready-to-Eat) Comminuted Poultry Exploratory Sampling - Chickens	2014	North America	United States	California	15	26	Heidelberg
SAMN03289376	IEH-NGS-SAL-02054	SRR1995779	9	Poultry	Avian	chicken	2014	North America	United States	Louisiana	15	26	Heidelberg
SAMN03988267	CVM N53010	SRR2407587	9	Poultry	Avian	Chicken Breast	2014	North America	United States	California	15	26	Heidelberg
SAMN02595030	AZ_TG71135	SRR1195696	9	Poultry	Avian	Boneless skinless chicken breast	2013	North America	United States	California	15	26	Heidelberg
SAMN02709126	FSIS-FY14-3	SRR1206096	9	Poultry	Avian	rotisserie chicken	2013	North America	United States	California	15	26	Heidelberg
SAMN03894334	CVM N51243	SRR2567136	9	Poultry	Avian	Chicken Breast	2013	North America	United States	California	15	26	Heidelberg
SAMN02709128	FSIS-FY14-5	SRR1206087	9	Poultry	Avian	chicken tenderloin	2013	North America	United States	California	15	26	Heidelberg
SAMN03894262	CVM N48578	SRR2567064	9	Poultry	Avian	Chicken Breast	2013	North America	United States	California	15	26	Heidelberg
SAMN03289367	IEH-NGS-SAL-02045	SRR1818282	9	Poultry	Avian	chicken	2014	North America	United States	Louisiana	15	26	Heidelberg
SAMN04208170	FSIS1400473	SRR2759144	9	Companion Animal	Air	NRTE (Not-Ready-to-Eat) Comminuted Poultry Exploratory Sampling - Chickens	2013	North America	United States	Arkansas	15	26	Heidelberg
SAMN03894335	CVM N51244	SRR2567137	9	Poultry	Avian	Chicken Wings	2013	North America	United States	California	15	26	Heidelberg
SAMN03940990	FSIS1503191	SRR2132208	9	Poultry	Avian	Raw Intact Chicken	2014	North America	United States	California	15	26	Heidelberg
SAMN03842377	CVM-N16405	SRR2584394	9	Poultry	Avian	chicken breast	2008	North America	United States	California	15	26	Heidelberg
SAMN03894112	CVM N44695	SRR2566914	9	Poultry	Avian	Chicken Wings	2013	North America	United States	California	15	26	Heidelberg
SAMN03275369	IEH-NGS-SAL-01928	SRR1796078	9	Poultry	Avian	chicken	2014	North America	United States	California	15	26	Heidelberg
SAMN03795474	CFSAN035085	SRR2153003	9	Human	Human	Homo sapiens	2015	North America	United States	New York	15	26	Heidelberg
SAMN04208157	FSIS1400417	SRR2759139	9	Companion Animal	Air	NRTE (Not-Ready-to-Eat) Comminuted Poultry Exploratory Sampling - Chickens	2014	North America	United States	California	15	26	Heidelberg
SAMN04218162	CVM-N19729	SRR3219142	9	Poultry	Avian	Chicken Breast	2008	North America	United States	California	15	26	Heidelberg
SAMN03418399	IEH-NGS-SAL-02370	SRR1973974	9	Poultry	Avian	chicken	2014	North America	United States	Louisiana	15	26	Heidelberg
SAMN04255211	CVM-N26650	SRR3219184	9	Poultry	Avian	Chicken Breast	2010	North America	United States	New Mexico	15	26	Heidelberg
SAMN04255191	CVM-N26620	SRR3214114	9	Poultry	Avian	Chicken Breast	2010	North America	United States	California	15	26	Heidelberg
SAMN04218169	CVM-N19736	SRR3223093	9	Poultry	Avian	Chicken Breast	2008	North America	United States	California	15	26	Heidelberg
SAMN02709135	FSIS-FY14-12	SRR1206086	9	Poultry	Avian	chicken carcass	2013	North America	United States	Washington	15	26	Heidelberg
SAMN02709132	FSIS-FY14-9	SRR1206092	9	Poultry	Avian	chicken half breasts	2013	North America	United States	California	15	26	Heidelberg
SAMN03289375	IEH-NGS-SAL-02053	SRR1995536	9	Poultry	Avian	chicken	2014	North America	United States	Louisiana	15	26	Heidelberg
SAMN02709124	FSIS-FY14-1	SRR1206085	9	Poultry	Avian	chicken tenderloin	2013	North America	United States	California	15	26	Heidelberg
SAMN02709130	FSIS-FY14-7	SRR1206094	9	Poultry	Avian	chicken tenderloin	2013	North America	United States	California	15	26	Heidelberg
SAMN03275327	IEH-NGS-SAL-01886	SRR1791285	9	Environment	Plant	spinach	2013	North America	United States	California	15	26	Heidelberg
SAMN02709134	FSIS-FY14-11	SRR1206090	9	Poultry	Avian	chicken drumsticks	2013	North America	United States	California	15	26	Heidelberg
SAMN04208159	FSIS1400419	SRR2759142	9	Companion Animal	Air	NRTE (Not-Ready-to-Eat) Comminuted Poultry Exploratory Sampling - Chickens	2014	North America	United States	California	15	26	Heidelberg
SAMN03988220	CVM N52019	SRR2407540	9	Livestock	Swine	Pork chop	2014	North America	United States	Colorado	15	26	Heidelberg
SAMN04255126	CVM-N23849	SRR3136898	9	Poultry	Avian	Ground Turkey	2010	North America	United States	Tennessee	15	26	Heidelberg
SAMN02894066	AZ-TG74736	SRR1609687	9	Poultry	Avian	Ground Turkey	2005	North America	United States	Minnesota	15	26	Heidelberg
SAMN03269375	FL-NRM162	SRR1773837	9	Poultry	Avian	ground turkey	2005	North America	United States	Tennessee	15	26	Heidelberg
SAMN02894053	AZ-TG74548	SRR1631185	9	Poultry	Avian	Ground Turkey	2005	North America	United States	Maryland	15	26	Heidelberg
SAMN02894052	AZ-TG74532	SRR1583119	9	Poultry	Avian	Ground Turkey	2005	North America	United States	Maryland	15	26	Heidelberg
SAMN03269374	FL-NRM157	SRR1773836	9	Poultry	Avian	ground turkey	2005	North America	United States	Connecticut	15	26	Heidelberg
SAMN02894037	AZ-TG74248	SRR1646522	9	Poultry	Avian	Ground Turkey	2005	North America	United States	Connecticut	15	26	Heidelberg
SAMN03269379	FL-NRM170	SRR1777702	9	Poultry	Avian	ground turkey	2005	North America	United States	Tennessee	15	26	Heidelberg
SAMN03894142	CVM N45397	SRR2566944	9	Poultry	Avian	Ground Turkey	2013	North America	United States	Minnesota	15	26	Heidelberg
SAMN05201571	CVM N30670	SRR3665079	9	Poultry	Avian	Ground Turkey	2011	North America	United States	New Mexico	15	26	Heidelberg
SAMN05201663	CVM N32756	SRR3665210	9	Poultry	Avian	Ground Turkey	2011	North America	United States	Minnesota	15	26	Heidelberg
SAMN02699219	CVM N30671	SRR3665080	9	Poultry	Avian	ground turkey	2011	North America	United States	New Mexico	15	26	Heidelberg
SAMN02908510	CRJJGF_00003	SRR1686478	9	Livestock	Bovine	Cattle	1998	North America	United States	-	15	26	Heidelberg
SAMN03577593	CFSAN032060	SRR3400514	9	Environment	Soil/Dust	floor swab	2007	North America	United States	North Carolina	15	26	Heidelberg
SAMN06111755	FSIS1608871	SRR5077994	9	Poultry	Avian	Comminuted Chicken	2016	North America	United States	Virginia	15	26	Heidelberg
SAMN06048858	FSIS1608449	SRR5045018	9	Poultry	Avian	Chicken Carcass	2016	North America	United States	Alabama	15	26	Heidelberg
SAMN02908651	CRJJGF_00145	SRR1686619	9	Livestock	Marine Mammal	Market hog swab	2005	North America	United States	-	15	26	Heidelberg
SAMN02908509	CRJJGF_00002	SRR1686477	9	Livestock	Swine	-	2004	North America	United States	-	15	26	Heidelberg
SAMN02699270	CVM N37938	SRR3665291	9	Livestock	Swine	pork chop	2011	North America	United States	New York	15	26	Heidelberg
SAMN05301301	FSIS1606926	SRR3726307	9	Livestock	Air	Animal-Swine-Market Swine	2016	North America	United States	Kentucky	15	26	Heidelberg
SAMN02908690	CRJJGF_00184	SRR1686658	9	Poultry	Avian	Young Chicken	2010	North America	United States	-	15	26	Heidelberg
SAMN03487709	IEH-NGS-SAL-02810	SRR2043271	9	Poultry	Avian	chicken	2014	North America	United States	Oregon	15	26	Heidelberg
SAMN03894410	CVM N51984	SRR2567212	9	Livestock	Swine	Pork Chops	2013	North America	United States	Louisiana	15	26	Heidelberg
SAMN02908688	CRJJGF_00182	SRR1686656	9	Poultry	Avian	Young Chicken	2007	North America	United States	-	15	26	Heidelberg
SAMN02908679	CRJJGF_00173	SRR1686647	9	Poultry	Avian	Young Chicken	2005	North America	United States	-	15	26	Heidelberg
SAMN03577549	CFSAN032016	SRR3392120	9	Livestock	Swine	feces; swine	2008	North America	United States	North Carolina	15	26	Heidelberg
SAMN06033995	CFSAN056816	SRR5120031	9	Environment	Soil/Dust	Swab	2014	North America	United States	California	15	26	Heidelberg
SAMN06006075	FSIS1608278	SRR5006489	9	Feed	Air	Product-Raw-Intact-Beef	2016	North America	United States	Virginia	15	26	Heidelberg
SAMN03577524	CFSAN031991	SRR3392129	9	Livestock	Swine	feces; swine	2009	North America	United States	North Carolina	15	26	Heidelberg
SAMN03577525	CFSAN031992	SRR3392169	9	Livestock	Swine	feces; swine	2009	North America	United States	North Carolina	15	26	Heidelberg
SAMN03577536	CFSAN032003	SRR3392181	9	Livestock	Swine	feces; swine	2008	North America	United States	North Carolina	15	26	Heidelberg
SAMN03577522	CFSAN031989	SRR3392132	9	Livestock	Swine	feces; swine	2008	North America	United States	North Carolina	15	26	Heidelberg
SAMN03577523	CFSAN031990	SRR3392170	9	Livestock	Swine	feces; swine	2008	North America	United States	North Carolina	15	26	Heidelberg
SAMN03577528	CFSAN031995	SRR3392174	9	Livestock	Swine	feces; swine	2008	North America	United States	North Carolina	15	26	Heidelberg
SAMN03577628	CFSAN032095	SRR3407241	9	Livestock	Swine	feces; swine	2009	North America	United States	North Carolina	15	26	Heidelberg
SAMN03577553	CFSAN032020	SRR3392171	9	Livestock	Swine	feces; swine	2008	North America	United States	North Carolina	15	26	Heidelberg
SAMN03577542	CFSAN032009	SRR3392151	9	Environment	Soil/Dust	floor swab	2009	North America	United States	North Carolina	15	26	Heidelberg
SAMN03577547	CFSAN032014	SRR3392150	9	Environment	Soil/Dust	floor swab	2009	North America	United States	North Carolina	15	26	Heidelberg
SAMN03577564	CFSAN032031	SRR3392121	9	Livestock	Swine	feces; swine	2008	North America	United States	North Carolina	15	26	Heidelberg
SAMN03577555	CFSAN032022	SRR3392154	9	Livestock	Swine	feces; swine	2008	North America	United States	North Carolina	15	26	Heidelberg
SAMN03894127	CVM N44710	SRR2566929	9	Livestock	Swine	Pork Chops	2013	North America	United States	New York	15	26	Heidelberg
SAMN03577545	CFSAN032012	SRR3392153	9	Environment	Soil/Dust	floor swab	2009	North America	United States	North Carolina	15	26	Heidelberg
SAMN03577546	CFSAN032013	SRR3392178	9	Environment	Soil/Dust	floor swab	2009	North America	United States	North Carolina	15	26	Heidelberg
SAMN03577543	CFSAN032010	SRR3392175	9	Environment	Soil/Dust	floor swab	2009	North America	United States	North Carolina	15	26	Heidelberg
SAMN02766989	FL-NRM044	SRR1300613	9	Poultry	Avian	Ground Turkey	2004	North America	United States	Connecticut	15	26	Heidelberg
SAMN02766988	FL-NRM043	SRR1300558	9	Poultry	Avian	Ground Turkey	2004	North America	United States	Connecticut	15	26	Heidelberg
SAMN02894064	AZ-TG74696	SRR1534912	9	Poultry	Avian	Ground Turkey	2005	North America	United States	Minnesota	15	26	Heidelberg
SAMN03269370	FL-NRM131	SRR1763838	9	Poultry	Avian	ground turkey	2005	North America	United States	Colorado	15	26	Heidelberg
SAMN02894041	AZ-TG74352	SRR3223151	9	Poultry	Avian	Ground Turkey	2005	North America	United States	Georgia	15	26	Heidelberg
SAMN03269407	FL-NRM136	SRR1767807	9	Poultry	Avian	ground turkey	2005	North America	United States	Colorado	15	26	Heidelberg
SAMN02894040	AZ-TG74348	SRR1646929	9	Poultry	Avian	Ground Turkey	2005	North America	United States	Georgia	15	26	Heidelberg
SAMN02894059	AZ-TG74616	SRR1609684	9	Poultry	Avian	Ground Turkey	2005	North America	United States	Minnesota	15	26	Heidelberg
SAMN02894043	AZ-TG74376	SRR1528531	9	Poultry	Avian	Ground Turkey	2005	North America	United States	Georgia	15	26	Heidelberg
SAMN02767031	FL-NRM086	SRR1363301	9	Poultry	Avian	Ground Turkey	2004	North America	United States	New Mexico	15	26	Heidelberg
SAMN02908635	CRJJGF_00128	SRR1686603	9	Livestock	Equine	Horse	2004	North America	United States	-	15	26	Heidelberg
SAMN03842268	CVM-N15248	SRR2533554	9	Poultry	Avian	ground turkey	2007	North America	United States	Minnesota	15	26	Heidelberg
SAMN03842267	CVM-N15247	SRR2533553	9	Poultry	Avian	ground turkey	2007	North America	United States	Minnesota	15	26	Heidelberg
SAMN03842329	CVM-N15796	SRR2533481	9	Poultry	Avian	ground turkey	2007	North America	United States	New Mexico	15	26	Heidelberg
SAMN03842330	CVM-N15797	SRR2533483	9	Poultry	Avian	ground turkey	2007	North America	United States	New Mexico	15	26	Heidelberg
SAMN02908686	CRJJGF_00180	SRR1686654	9	Poultry	Avian	Ground Turkey	2005	North America	United States	-	15	26	Heidelberg
SAMN02908687	CRJJGF_00181	SRR1686655	9	Poultry	Avian	Turkey Carcass	2006	North America	United States	-	15	26	Heidelberg
SAMN04218227	CVM-N19792	SRR3289805	9	Poultry	Avian	Ground Turkey	2008	North America	United States	Georgia	15	26	Heidelberg
SAMN04218232	CVM-N19797	SRR3289809	9	Poultry	Avian	Ground Turkey	2008	North America	United States	Georgia	15	26	Heidelberg
SAMN03842237	CVM-N14795	SRR2143476	9	Poultry	Avian	ground turkey	2007	North America	United States	Minnesota	15	26	Heidelberg
SAMN03269398	FL-NRM253	SRR1812805	9	Poultry	Avian	ground turkey	2006	North America	United States	Colorado	15	26	Heidelberg
SAMN03842281	CVM-N15743	SRR2533446	9	Poultry	Avian	ground turkey	2007	North America	United States	Colorado	15	26	Heidelberg
SAMN03842231	CVM-N14787	SRR2143468	9	Poultry	Avian	ground turkey	2007	North America	United States	Georgia	15	26	Heidelberg
SAMN03842419	CVM-N18339	SRR2669161	9	Poultry	Avian	ground turkey	2008	North America	United States	Colorado	15	26	Heidelberg
SAMN04218256	CVM-N19822	SRR3289784	9	Poultry	Avian	Ground Turkey	2008	North America	United States	Maryland	15	26	Heidelberg
SAMN04255387	CVM-N23643	SRR3271840	9	Poultry	Avian	Ground Turkey	2009	North America	United States	Pennsylvania	15	26	Heidelberg
SAMN03842395	CVM-N16423	SRR2670696	9	Poultry	Avian	ground turkey	2008	North America	United States	New York	15	26	Heidelberg
SAMN04218188	CVM-N19752	SRR3242328	9	Poultry	Avian	Ground Turkey	2008	North America	United States	Colorado	15	26	Heidelberg
SAMN02894068	AZ-TG74788	SRR1574281	9	Poultry	Avian	Ground Turkey	2005	North America	United States	Minnesota	15	26	Heidelberg
SAMN03269397	FL-NRM247	SRR1812825	9	Poultry	Avian	ground turkey	2006	North America	United States	Colorado	15	26	Heidelberg
SAMN03894124	CVM N44707	SRR2566926	9	Poultry	Avian	Ground Turkey	2013	North America	United States	New Mexico	15	26	Heidelberg
SAMN05150609	FSIS1606640	SRR3555085	9	Poultry	Air	Animal-Turkey-Young Turkey	2016	North America	United States	Minnesota	15	26	Heidelberg
SAMN03269383	FL-NRM176	SRR1777705	9	Poultry	Avian	ground turkey	2005	North America	United States	Tennessee	15	26	Heidelberg
SAMN03269384	FL-NRM177	SRR1777690	9	Poultry	Avian	ground turkey	2005	North America	United States	Tennessee	15	26	Heidelberg
SAMN03269386	FL-NRM183	SRR1777707	9	Poultry	Avian	ground turkey	2005	North America	United States	Tennessee	15	26	Heidelberg
SAMN02894070	AZ-TG74848	SRR1609688	9	Poultry	Avian	Ground Turkey	2005	North America	United States	New Mexico	15	26	Heidelberg
SAMN02894054	AZ-TG74564	SRR1664211	9	Poultry	Avian	Ground Turkey	2005	North America	United States	Maryland	15	26	Heidelberg
SAMN05201579	CVM N30682	SRR3665091	9	Poultry	Avian	Ground Turkey	2011	North America	United States	New Mexico	15	26	Heidelberg
SAMN02699223	CVM N30683	SRR3665092	9	Poultry	Avian	ground turkey	2011	North America	United States	New Mexico	15	26	Heidelberg
SAMN03269385	FL-NRM182	SRR1777706	9	Poultry	Avian	ground turkey	2005	North America	United States	Tennessee	15	26	Heidelberg
SAMN02908685	CRJJGF_00179	SRR1686653	9	Poultry	Avian	Ground Turkey	2004	North America	United States	-	15	26	Heidelberg
SAMN02767022	FL-NRM077	SRR1334639	9	Poultry	Avian	Ground Turkey	2004	North America	United States	Minnesota	15	26	Heidelberg
SAMN03269434	FL-NRM133	SRR1763853	9	Poultry	Avian	chicken breast	2005	North America	United States	Colorado	15	26	Heidelberg
SAMN02894076	AZ-TG74976	SRR1583159	9	Poultry	Avian	Ground Turkey	2005	North America	United States	New York	15	26	Heidelberg
SAMN02894077	AZ-TG74980	SRR1583137	9	Poultry	Avian	Ground Turkey	2005	North America	United States	New York	15	26	Heidelberg
SAMN03842249	CVM-N15229	SRR2156502	9	Poultry	Avian	ground turkey	2007	North America	United States	Georgia	15	26	Heidelberg
SAMN02699355	CVM N42482	SRR3664914	9	Poultry	Avian	ground turkey	2012	North America	United States	Missouri	15	26	Heidelberg
SAMN02802263	FLDOH-17	SRR1448880	9	Human	Human	clinical; Homo sapiens	2014	North America	United States	Florida	15	26	Heidelberg
SAMN02908633	CRJJGF_00126	SRR1686601	9	Poultry	Air	Turkey carcass swab	2010	North America	United States	-	15	26	Heidelberg
SAMN02908691	CRJJGF_00185	SRR1686659	9	Poultry	Avian	Turkey Carcass	2010	North America	United States	-	15	26	Heidelberg
SAMN04255207	CVM-N26645	SRR3219179	9	Poultry	Avian	Ground Turkey	2010	North America	United States	New Mexico	15	26	Heidelberg
SAMN02261159	AZ_TG68296	SRR1023860	9	Poultry	Avian	ground turkey	2010	North America	United States	New Mexico	15	26	Heidelberg
SAMN02908681	CRJJGF_00175	SRR1686649	9	Poultry	Avian	Turkey Carcass	2010	North America	United States	-	15	26	Heidelberg
SAMN02699259	CVM N32772	SRR3665226	9	Poultry	Avian	ground turkey	2011	North America	United States	New Mexico	15	26	Heidelberg
SAMN05201682	CVM N32778	SRR3665232	9	Poultry	Avian	Ground Turkey	2011	North America	United States	New Mexico	15	26	Heidelberg
SAMN04255198	CVM-N26633	SRR3219161	9	Poultry	Avian	Ground Turkey	2010	North America	United States	New Mexico	15	26	Heidelberg
SAMN03921962	FSIS1501378	SRR2125859	9	Poultry	Air	Animal-Turkey-Turkey Carcass Sponge	2015	North America	United States	Minnesota	15	26	Heidelberg
SAMN02908693	CRJJGF_00187	SRR1686661	9	Poultry	Avian	Ground Turkey	2010	North America	United States	-	15	26	Heidelberg
SAMN02908684	CRJJGF_00178	SRR1686652	9	Poultry	Avian	Ground Turkey	2001	North America	United States	-	15	26	Heidelberg
SAMN02894039	AZ-TG74344	SRR1528507	9	Poultry	Avian	Ground Turkey	2005	North America	United States	Georgia	15	26	Heidelberg
SAMN05201494	CVM N29312	SRR3664973	9	Poultry	Avian	Ground Turkey	2011	North America	United States	Georgia	15	26	Heidelberg
SAMN04218176	CVM-N19740	SRR3223097	9	Poultry	Avian	Chicken Breast	2008	North America	United States	Colorado	15	26	Heidelberg
SAMN03487655	IEH-NGS-SAL-02756	SRR2039253	9	Poultry	Avian	chicken	2014	North America	United States	Arkansas	15	26	Heidelberg
SAMN03464869	CFSAN031224	SRR3622949	9	Poultry	Avian	chicken	2014	North America	United States	Arkansas	15	26	Heidelberg
SAMN03487656	IEH-NGS-SAL-02757	SRR2039254	9	Poultry	Avian	chicken	2014	North America	United States	Arkansas	15	26	Heidelberg
SAMN03487713	IEH-NGS-SAL-02814	SRR2043270	9	Poultry	Avian	chicken	2014	North America	United States	Arkansas	15	26	Heidelberg
SAMN03487625	IEH-NGS-SAL-02726	SRR2039132	9	Poultry	Avian	chicken	2014	North America	United States	Oregon	15	26	Heidelberg
SAMN03487667	IEH-NGS-SAL-02768	SRR2039251	9	Poultry	Avian	chicken	2014	North America	United States	Arkansas	15	26	Heidelberg
SAMN03455305	IEH-NGS-SAL-02516	SRR1982213	9	Poultry	Avian	chicken	2014	North America	United States	California	15	26	Heidelberg
SAMN04376250	FSIS1504662	SRR3062688	9	Poultry	Avian	Animal-Chicken-Young Chicken	2015	North America	United States	Missouri	3141	26	Heidelberg
SAMN03573293	CFSAN032591		9	Poultry	Avian	chicken	2014	North America	United States	Arkansas	15	26	Heidelberg
SAMN03573292	CFSAN032590	SRR3606746	9	Poultry	Avian	chicken	2014	North America	United States	Arkansas	15	26	Heidelberg
SAMN03462247	CDPHFDLB-F14M01165-1	SRR3096062	9	Poultry	Avian	raw chicken	2014	North America	United States	California	15	26	Heidelberg
SAMN03462248	CDPHFDLB-F14M01165-2	SRR3096063	9	Poultry	Avian	raw chicken	2014	North America	United States	California	15	26	Heidelberg
SAMN03462243	CDPHFDLB-F14M01161-1	SRR3096068	9	Poultry	Avian	raw chicken	2014	North America	United States	California	15	26	Heidelberg
SAMN03462244	CDPHFDLB-F14M01161-2	SRR3096069	9	Poultry	Avian	raw chicken	2014	North America	United States	California	15	26	Heidelberg
SAMN03487715	IEH-NGS-SAL-02816	SRR2043299	9	Poultry	Avian	chicken	2014	North America	United States	Arkansas	15	26	Heidelberg
SAMN03360901	IEH-NGS-SAL-02184	SRR1908941	9	Poultry	Avian	chicken	2014	North America	United States	Arkansas	15	26	Heidelberg
SAMN03400377	IEH-NGS-SAL-02300	SRR1947028	9	Poultry	Avian	chicken	2014	North America	United States	Pennsylvania	15	26	Heidelberg
SAMN03360881	IEH-NGS-SAL-02164	SRR1909001	9	Poultry	Avian	chicken	2014	North America	United States	Arkansas	15	26	Heidelberg
SAMN03360900	IEH-NGS-SAL-02183	SRR1910302	9	Poultry	Avian	chicken	2014	North America	United States	Arkansas	15	26	Heidelberg
SAMN03487628	IEH-NGS-SAL-02729	SRR2039118	9	Poultry	Avian	chicken	2014	North America	United States	Oregon	15	26	Heidelberg
SAMN03464826	IEH-NGS-SAL-02637	SRR2017878	9	Poultry	Avian	chicken	2014	North America	United States	Texas	15	26	Heidelberg
SAMN03464818	IEH-NGS-SAL-02629	SRR2015697	9	Poultry	Avian	chicken	2014	North America	United States	Nebraska	15	26	Heidelberg
SAMN03464855	IEH-NGS-SAL-02666	SRR2029467	9	Poultry	Avian	chicken	2014	North America	United States	Arkansas	15	26	Heidelberg
SAMN03464832	IEH-NGS-SAL-02643	SRR2017880	9	Poultry	Avian	chicken	2014	North America	United States	Arkansas	15	26	Heidelberg
SAMN03282127	IEH-NGS-SAL-01999	SRR1812848	9	Poultry	Avian	chicken	2014	North America	United States	Arizona	15	26	Heidelberg
SAMN03988245	CVM N52044	SRR2407565	9	Poultry	Avian	Chicken Legs	2014	North America	United States	Oregon	15	26	Heidelberg
SAMN03464819	IEH-NGS-SAL-02630	SRR2015810	9	Poultry	Avian	chicken	2014	North America	United States	Arkansas	15	26	Heidelberg
SAMN03455264	IEH-NGS-SAL-02475	SRR1976271	9	Poultry	Avian	chicken	2014	North America	United States	Oregon	15	26	Heidelberg
SAMN03282133	IEH-NGS-SAL-02005	SRR1812871	9	Poultry	Avian	chicken	2014	North America	United States	Arizona	15	26	Heidelberg
SAMN03573242	IEH-NGS-SAL-02826	SRR2047300	9	Poultry	Avian	chicken	2014	North America	United States	Arkansas	15	26	Heidelberg
SAMN03464850	IEH-NGS-SAL-02661	SRR2029462	9	Poultry	Avian	chicken	2014	North America	United States	Arkansas	15	26	Heidelberg
SAMN03282128	IEH-NGS-SAL-02000	SRR1812837	9	Poultry	Avian	chicken	2014	North America	United States	Arizona	15	26	Heidelberg
SAMN03573291	CFSAN032589	SRR3606747	9	Poultry	Avian	chicken	2014	North America	United States	Arkansas	15	26	Heidelberg
SAMN06174670	FSIS1609326	SRR5125687	9	Poultry	Avian	Raw Intact Chicken	2016	North America	United States	Arkansas	15	26	Heidelberg
SAMN03464843	IEH-NGS-SAL-02654	SRR2017868	9	Poultry	Avian	chicken	2014	North America	United States	Arkansas	15	26	Heidelberg
SAMN03464909	IEH-NGS-SAL-02720	SRR2035439	9	Poultry	Avian	chicken	2014	North America	United States	Oregon	15	26	Heidelberg
SAMN03464879	CFSAN031234	SRR3622939	9	Poultry	Avian	chicken	2014	North America	United States	Arkansas	15	26	Heidelberg
SAMN03464910	IEH-NGS-SAL-02721	SRR2035397	9	Poultry	Avian	chicken	2014	North America	United States	Oregon	15	26	Heidelberg
SAMN03282129	IEH-NGS-SAL-02001	SRR1812818	9	Poultry	Avian	chicken	2014	North America	United States	Arizona	15	26	Heidelberg
SAMN03282088	IEH-NGS-SAL-01960	SRR1805580	9	Poultry	Avian	chicken	2014	North America	United States	Arizona	15	26	Heidelberg
SAMN03464820	IEH-NGS-SAL-02631	SRR2015799	9	Poultry	Avian	chicken	2014	North America	United States	Arkansas	15	26	Heidelberg
SAMN03487635	IEH-NGS-SAL-02736	SRR2039140	9	Poultry	Avian	chicken	2014	North America	United States	Arkansas	15	26	Heidelberg
SAMN03464824	IEH-NGS-SAL-02635	SRR2015820	9	Poultry	Avian	chicken	2014	North America	United States	Arkansas	15	26	Heidelberg
SAMN03464760	IEH-NGS-SAL-02571	SRR1997791	9	Poultry	Avian	chicken	2014	North America	United States	Arkansas	15	26	Heidelberg
SAMN03487668	IEH-NGS-SAL-02769	SRR2039240	9	Poultry	Avian	chicken	2014	North America	United States	Arkansas	15	26	Heidelberg
SAMN03455301	IEH-NGS-SAL-02512	SRR1982231	9	Poultry	Avian	chicken	2014	North America	United States	Arkansas	15	26	Heidelberg
SAMN05829377	CVM N16S003	SRR4341029	9	Poultry	Avian	Chicken Breast	2016	North America	United States	Missouri	15	26	Heidelberg
SAMN05829376	CVM N16S002	SRR4341028	9	Poultry	Avian	Chicken Breast	2016	North America	United States	Missouri	15	26	Heidelberg
SAMN03464730	IEH-NGS-SAL-02541	SRR1982024	9	Poultry	Avian	chicken	2014	North America	United States	Arkansas	15	26	Heidelberg
SAMN03400393	IEH-NGS-SAL-02316	SRR1946977	9	Poultry	Avian	chicken	2014	North America	United States	Arkansas	15	26	Heidelberg
SAMN03400396	IEH-NGS-SAL-02319	SRR1947043	9	Poultry	Avian	chicken	2014	North America	United States	Arkansas	15	26	Heidelberg
SAMN03455265	IEH-NGS-SAL-02476	SRR1976238	9	Poultry	Avian	chicken	2014	North America	United States	Oregon	15	26	Heidelberg
SAMN02989056	CFSAN023340	SRR1569608	9	Human	Human	feces; Homo sapiens	2003	North America	United States	Minnesota	15	26	Heidelberg
SAMN03269395	FL-NRM241	SRR1801548	9	Poultry	Avian	ground turkey	2006	North America	United States	Colorado	15	26	Heidelberg
SAMN04218114	CVM-N18568	SRR3194542	9	Livestock	Bovine	Ground Beef	2008	North America	United States	Pennsylvania	15	26	Heidelberg
SAMN04218089	CVM-N18555	SRR3194563	9	Poultry	Avian	Ground Turkey	2008	North America	United States	Pennsylvania	15	26	Heidelberg
SAMN02908689	CRJJGF_00183	SRR1686657	9	Poultry	Avian	Ground Turkey	2008	North America	United States	-	15	26	Heidelberg
SAMN02908680	CRJJGF_00174	SRR1686648	9	Poultry	Avian	Young Chicken	2009	North America	United States	-	15	26	Heidelberg
SAMN02699244	CVM N31844	SRR3665171	9	Poultry	Avian	ground turkey	2011	North America	United States	Maryland	15	26	Heidelberg
SAMN03894362	CVM N51271	SRR2567164	9	Poultry	Avian	Ground Turkey	2013	North America	United States	Maryland	15	26	Heidelberg
SAMN05201522	CVM N29348	SRR3665009	9	Poultry	Avian	Ground Turkey	2011	North America	United States	Pennsylvania	15	26	Heidelberg
SAMN04572826	CFSAN048244	SRR5000295	9	Poultry	Avian	Chicken	2015	North America	United States	Indiana	15	26	Heidelberg
SAMN04572828	CFSAN048246	SRR5000287	9	Poultry	Avian	Chicken	2015	North America	United States	Indiana	15	26	Heidelberg
SAMN04240640	ADRDL-NS031	SRR3057173	9	Poultry	Air	Gallus gallus domesticus; chicken feces	2015	North America	United States	Minnesota	15	26	Heidelberg
SAMN04240643	ADRDL-NS034	SRR3057176	9	Poultry	Avian	Meleagris; turkey feces	2015	North America	United States	Minnesota	15	26	Heidelberg
SAMN04240626	ADRDL-NS 018	SRR3057215	9	Poultry	Avian	Meleagris; turkey feces	2015	North America	United States	Minnesota	15	26	Heidelberg
SAMN05163679	FSIS1606390	SRR3574518	9	Poultry	Air	RTE Product-Turkey Meatloaf	2016	North America	United States	Illinois	15	26	Heidelberg
SAMN05606860	FSIS1607382	SRR4048256	9	Poultry	Avian	Comminuted Turkey	2016	North America	United States	Wisconsin	15	26	Heidelberg
SAMN04240642	ADRDL-NS033	SRR3057175	9	Poultry	Avian	Meleagris; turkey feces	2015	North America	United States	Minnesota	15	26	Heidelberg
SAMN04240620	ADRDL-NS 012	SRR3057209	9	Poultry	Avian	Meleagris; turkey feces	2015	North America	United States	Minnesota	15	26	Heidelberg
SAMN03894383	CVM N51292	SRR2567185	9	Poultry	Avian	Ground Turkey	2013	North America	United States	New Mexico	15	26	Heidelberg
SAMN03988280	CVM N53023	SRR2407600	9	Poultry	Avian	Ground Turkey	2014	North America	United States	Georgia	15	26	Heidelberg
SAMN03988281	CVM N53024	SRR2407601	9	Poultry	Avian	Ground Turkey	2014	North America	United States	Georgia	15	26	Heidelberg
SAMN04240624	ADRDL-NS 016	SRR3057213	9	Poultry	Avian	Meleagris; turkey feces	2015	North America	United States	Minnesota	15	26	Heidelberg
SAMN04240627	ADRDL-NS 019	SRR3057162	9	Poultry	Avian	Meleagris; turkey feces	2015	North America	United States	Minnesota	15	26	Heidelberg
SAMN04240621	ADRDL-NS 013	SRR3057210	9	Poultry	Avian	Meleagris; turkey feces	2015	North America	United States	Minnesota	15	26	Heidelberg
SAMN03988290	CVM N53034	SRR2407610	9	Poultry	Avian	Ground Turkey	2014	North America	United States	Maryland	15	26	Heidelberg
SAMN04277198	CFSAN042047	SRR3057178	9	Poultry	Avian	Poultry	2015	North America	United States	Indiana	15	26	Heidelberg
SAMN04277200	CFSAN042049	SRR3057180	9	Poultry	Avian	Poultry	2015	North America	United States	Indiana	15	26	Heidelberg
SAMN03289396	IEH-NGS-SAL-02074	SRR1996191	9	Poultry	Avian	turkey	2014	North America	United States	California	15	26	Heidelberg
SAMN04535383	IEH-NGS-SAL-03979	SRR3372279	9	Poultry	Avian	Ground Chicken	2015	North America	United States	Indiana	15	26	Heidelberg
SAMN04451132	IEH-NGS-SAL-03511	SRR3182415	9	Poultry	Avian	Chicken	2015	North America	United States	Indiana	15	26	Heidelberg
SAMN04451096	CFSAN045638	SRR3715482	9	Poultry	Avian	Chicken	2015	North America	United States	Indiana	15	26	Heidelberg
SAMN03732555	FDA00009148	SRR2050978	9	Aquatic	Fish	tilapia	2015	Asia	Vietnam	-	15	26	Heidelberg
SAMN04240625	ADRDL-NS 017	SRR3057214	9	Poultry	Avian	Meleagris; turkey feces	2015	North America	United States	Minnesota	15	26	Heidelberg
SAMN04590277	CFSAN048495	SRR5057153	9	Poultry	Avian	Ground Chicken	2015	North America	United States	Indiana	15	26	Heidelberg
SAMN04451148	IEH-NGS-SAL-03527	SRR3182462	9	Poultry	Avian	Chicken	2015	North America	United States	Indiana	15	26	Heidelberg
SAMN04027163	FSIS1501044	SRR2239955	9	Companion Animal	Air	NRTE (Not-Ready-to-Eat) Comminuted Poultry Exploratory Sampling - Turkeys	2015	North America	United States	Minnesota	15	26	Heidelberg
SAMN05771754	CVM N59315	SRR4280595	9	Poultry	Avian	Ground Turkey	2015	North America	United States	California	15	26	Heidelberg
SAMN04240641	ADRDL-NS032	SRR3057174	9	Poultry	Avian	Meleagris; turkey feces	2015	North America	United States	Minnesota	15	26	Heidelberg
SAMN04240623	ADRDL-NS 015	SRR3057212	9	Poultry	Avian	Meleagris; turkey feces	2015	North America	United States	Minnesota	15	26	Heidelberg
SAMN04240622	ADRDL-NS 014	SRR3057211	9	Poultry	Avian	Meleagris; turkey feces	2015	North America	United States	Minnesota	15	26	Heidelberg
SAMN05514403	FSIS1607298	SRR4005435	9	Poultry	Air	Animal-Turkey-Young Turkey	2016	North America	United States	Indiana	15	26	Heidelberg
SAMN04517071	IEH-NGS-SAL-03802	SRR3306220	9	Poultry	Avian	Ground Chicken	2015	North America	United States	Indiana	15	26	Heidelberg
SAMN04535374	IEH-NGS-SAL-03970	SRR3372270	9	Poultry	Avian	Ground Chicken	2015	North America	United States	Indiana	15	26	Heidelberg
SAMN04535616	IEH-NGS-SAL-03663	SRR3215322	9	Livestock	Bovine	Beef	2015	North America	United States	Indiana	15	26	Heidelberg
SAMN04517090	IEH-NGS-SAL-03821	SRR3271844	9	Poultry	Avian	Ground Chicken	2015	North America	United States	Indiana	15	26	Heidelberg
SAMN04535607	IEH-NGS-SAL-03654	SRR3215314	9	Livestock	Bovine	Beef	2015	North America	United States	Indiana	15	26	Heidelberg
SAMN04451253	IEH-NGS-SAL-03590	SRR3214068	9	Poultry	Avian	Chicken	2015	North America	United States	Indiana	15	26	Heidelberg
SAMN06163817	FSIS1609238	SRR5120886	9	Poultry	Avian	Comminuted Turkey	2016	North America	United States	Indiana	15	26	Heidelberg
SAMN04576611	CVM N56232	SRR3295527	9	Poultry	Avian	Ground Turkey	2015	North America	United States	Connecticut	15	26	Heidelberg
SAMN05416530	CVM N62491	SRR3933036	9	Poultry	Avian	Ground Turkey	2015	North America	United States	Oregon	15	26	Heidelberg
SAMN04572912	CFSAN048319	SRR5034608	9	Poultry	Avian	Chicken	2015	North America	United States	Indiana	15	26	Heidelberg
SAMN04277217	CFSAN042066	SRR3057197	9	Poultry	Avian	Poultry	2015	North America	United States	Indiana	15	26	Heidelberg
SAMN04277210	CFSAN042059	SRR3057190	9	Poultry	Avian	Poultry	2015	North America	United States	Indiana	15	26	Heidelberg
SAMN04535393	IEH-NGS-SAL-03988	SRR3372288	9	Poultry	Avian	Ground Chicken	2015	North America	United States	Indiana	15	26	Heidelberg
SAMN04535382	IEH-NGS-SAL-03978	SRR3372278	9	Poultry	Avian	Ground Chicken	2015	North America	United States	Indiana	15	26	Heidelberg
SAMN05416424	CVM N58631	SRR3932930	9	Poultry	Avian	Ground Turkey	2015	North America	United States	Connecticut	15	26	Heidelberg
SAMN04572827	CFSAN048245	SRR5000288	9	Poultry	Avian	Chicken	2015	North America	United States	Indiana	15	26	Heidelberg
SAMN05416509	CVM N62465	SRR3933015	9	Poultry	Avian	Ground Turkey	2015	North America	United States	Minnesota	15	26	Heidelberg
SAMN05416565	CVM N62531	SRR3933071	9	Poultry	Avian	Ground Turkey	2015	North America	United States	Colorado	15	26	Heidelberg
SAMN04535452	IEH-NGS-SAL-04032	SRR3372341	9	Poultry	Avian	Ground Chicken	2015	North America	United States	Indiana	15	26	Heidelberg
SAMN04572911	CFSAN048318	SRR5034613	9	Poultry	Avian	Chicken	2015	North America	United States	Indiana	15	26	Heidelberg
SAMN05416476	CVM N59321	SRR3932982	9	Poultry	Avian	Ground Turkey	2015	North America	United States	Georgia	15	26	Heidelberg
SAMN05416524	CVM N62485	SRR3933030	9	Poultry	Avian	Ground Turkey	2015	North America	United States	New York	15	26	Heidelberg
SAMN04535444	IEH-NGS-SAL-04024	SRR3372333	9	Poultry	Avian	Ground Chicken	2015	North America	United States	Indiana	15	26	Heidelberg
SAMN04517021	CFSAN047011	SRR3225407	9	Poultry	Avian	Ground Chicken	2015	North America	United States	Indiana	15	26	Heidelberg
SAMN04590264	CFSAN048482	SRR5040891	9	Poultry	Avian	Ground Chicken	2015	North America	United States	Indiana	15	26	Heidelberg
SAMN04590258	CFSAN048476	SRR5040890	9	Poultry	Avian	Ground Chicken	2015	North America	United States	Indiana	15	26	Heidelberg
SAMN04572910	CFSAN048317	SRR5034614	9	Poultry	Avian	Chicken	2015	North America	United States	Indiana	15	26	Heidelberg
SAMN04572914	CFSAN048321	SRR5034609	9	Poultry	Avian	Chicken	2015	North America	United States	Indiana	15	26	Heidelberg
SAMN03269391	FL-NRM230	SRR1793262	9	Poultry	Avian	ground turkey	2006	North America	United States	Colorado	15	26	Heidelberg
SAMN02894035	AZ-TG74208	SRR1528530	9	Poultry	Avian	Ground Turkey	2005	North America	United States	Colorado	15	26	Heidelberg
SAMN03269404	FL-NRM298	SRR1910751	9	Poultry	Avian	ground turkey	2006	North America	United States	Georgia	15	26	Heidelberg
SAMN03842367	CVM-N15835	SRR2584389	9	Poultry	Avian	ground turkey	2007	North America	United States	Connecticut	15	26	Heidelberg
SAMN02894060	AZ-TG74660	SRR1583108	9	Poultry	Avian	Ground Turkey	2005	North America	United States	Minnesota	15	26	Heidelberg
SAMN03842415	CVM-N16443	SRR2669157	9	Poultry	Avian	ground turkey	2008	North America	United States	Tennessee	15	26	Heidelberg
SAMN04218182	CVM-N19746	SRR3223103	9	Poultry	Avian	Ground Turkey	2008	North America	United States	Colorado	15	26	Heidelberg
SAMN04218365	CVM-N19873	SRR3418338	9	Poultry	Avian	Ground Turkey	2008	North America	United States	New York	15	26	Heidelberg
SAMN04218184	CVM-N19748	SRR3242212	9	Poultry	Avian	Ground Turkey	2008	North America	United States	Colorado	15	26	Heidelberg
SAMN04218191	CVM-N19755	SRR3242335	9	Poultry	Avian	Ground Turkey	2008	North America	United States	Colorado	15	26	Heidelberg
SAMN03842248	CVM-N15227	SRR2156584	9	Poultry	Avian	ground turkey	2007	North America	United States	Georgia	15	26	Heidelberg
SAMN03842247	CVM-N15226	SRR2156635	9	Poultry	Avian	ground turkey	2007	North America	United States	Georgia	15	26	Heidelberg
SAMN03842227	CVM-N14751	SRR2143493	9	Poultry	Avian	ground turkey	2007	North America	United States	Colorado	15	26	Heidelberg
SAMN03842228	CVM-N14752	SRR2143474	9	Poultry	Avian	ground turkey	2007	North America	United States	Colorado	15	26	Heidelberg
SAMN04256033	CVM-N23751	SRR3052027	9	Poultry	Avian	Ground Turkey	2010	North America	United States	Maryland	15	26	Heidelberg
SAMN02367845	BCW_2031	SRR1122667	9	Poultry	Avian	Ground Turkey	2010	North America	United States	Maryland	15	26	Heidelberg
SAMN02367863	BCW_2051	SRR1122656	9	Poultry	Avian	Ground Turkey	2010	North America	United States	New York	15	26	Heidelberg
SAMN02367843	BCW_2029	SRR1122669	9	Poultry	Avian	Ground Turkey	2010	North America	United States	Georgia	15	26	Heidelberg
SAMN04256090	CVM-N23798	SRR3098655	9	Poultry	Avian	Ground Turkey	2010	North America	United States	New York	15	26	Heidelberg
SAMN04256022	CVM-N23737	SRR3099649	9	Poultry	Avian	Ground Turkey	2010	North America	United States	Maryland	15	26	Heidelberg
SAMN02894065	AZ-TG74732	SRR1609686	9	Poultry	Avian	Ground Turkey	2005	North America	United States	Minnesota	15	26	Heidelberg
SAMN04218278	CVM-N19844	SRR3344473	9	Poultry	Avian	Ground Turkey	2008	North America	United States	Minnesota	15	26	Heidelberg
SAMN04218277	CVM-N19843	SRR3344472	9	Poultry	Avian	Ground Turkey	2008	North America	United States	Minnesota	15	26	Heidelberg
SAMN04256053	CVM-N23782	SRR3052017	9	Poultry	Avian	Ground Turkey	2010	North America	United States	New Mexico	15	26	Heidelberg
SAMN02261150	AZ_TG68260	SRR1030526	9	Poultry	Avian	ground turkey	2010	North America	United States	New Mexico	15	26	Heidelberg
SAMN04255276	CVM-N27391	SRR3490011	9	Poultry	Avian	Ground Turkey	2010	North America	United States	New Mexico	15	26	Heidelberg
SAMN04255275	CVM-N27390	SRR3490010	9	Poultry	Avian	Ground Turkey	2010	North America	United States	New Mexico	15	26	Heidelberg
SAMN04255306	CVM-N28603	SRR3509903	9	Poultry	Avian	Ground Turkey	2010	North America	United States	Colorado	15	26	Heidelberg
SAMN04255225	CVM-N26666	SRR3294527	9	Poultry	Avian	Ground Turkey	2010	North America	United States	Tennessee	15	26	Heidelberg
SAMN04255305	CVM-N28600	SRR3509893	9	Poultry	Avian	Ground Turkey	2010	North America	United States	Colorado	15	26	Heidelberg
SAMN04218190	CVM-N19754	SRR3242334	9	Poultry	Avian	Ground Turkey	2008	North America	United States	Colorado	15	26	Heidelberg
SAMN03842294	CVM-N15756	SRR2533456	9	Poultry	Avian	ground turkey	2007	North America	United States	Georgia	15	26	Heidelberg
SAMN02846194	FDA00002810	SRR3219065	9	Environment	Soil/Dust	swab	2009	North America	United States	Utah	15	26	Heidelberg
SAMN04218189	CVM-N19753	SRR3242329	9	Poultry	Avian	Ground Turkey	2008	North America	United States	Colorado	15	26	Heidelberg
SAMN04255180	CVM-N26463	SRR3185050	9	Poultry	Avian	Ground Turkey	2010	North America	United States	Minnesota	15	26	Heidelberg
SAMN04218185	CVM-N19749	SRR3242213	9	Poultry	Avian	Ground Turkey	2008	North America	United States	Colorado	15	26	Heidelberg
SAMN02846193	FDA00002809	SRR3219064	9	Environment	Soil/Dust	swabs	2009	North America	United States	Utah	15	26	Heidelberg
SAMN04255148	CVM-N25410	SRR3184183	9	Poultry	Avian	Ground Turkey	2010	North America	United States	Tennessee	15	26	Heidelberg
SAMN02908692	CRJJGF_00186	SRR1686660	9	Poultry	Avian	Ground Turkey	2010	North America	United States	-	15	26	Heidelberg
SAMN02699221	CVM N30677	SRR3665086	9	Poultry	Avian	ground turkey	2011	North America	United States	New Mexico	15	26	Heidelberg
SAMN02367838	BCW_2024	SRR1060585	9	Human	Human	Clinical outbreak	2011	North America	United States	-	15	26	Heidelberg
SAMN04255182	CVM-N26465	SRR3185052	9	Poultry	Avian	Ground Turkey	2010	North America	United States	Minnesota	15	26	Heidelberg
SAMN04218192	CVM-N19756	SRR3330216	9	Poultry	Avian	Ground Turkey	2008	North America	United States	Colorado	15	26	Heidelberg
SAMN05201576	CVM N30678	SRR3665087	9	Poultry	Avian	Ground Turkey	2011	North America	United States	New Mexico	15	26	Heidelberg
SAMN04255132	CVM-N25375	SRR3146661	9	Poultry	Avian	Ground Turkey	2010	North America	United States	Tennessee	15	26	Heidelberg
SAMN02908700	CRJJGF_00194	SRR1686668	9	Poultry	Avian	Turkey Carcass	2009	North America	United States	-	15	26	Heidelberg
SAMN04255238	CVM-N26931	SRR3306277	9	Poultry	Avian	Ground Turkey	2010	North America	United States	Tennessee	15	26	Heidelberg
SAMN04256038	CVM-N23760	SRR3151798	9	Poultry	Avian	Ground Turkey	2010	North America	United States	Maryland	15	26	Heidelberg
SAMN04218240	CVM-N19805	SRR3330224	9	Poultry	Avian	Ground Turkey	2008	North America	United States	Georgia	15	26	Heidelberg
SAMN04218242	CVM-N19807	SRR3289764	9	Poultry	Avian	Ground Turkey	2008	North America	United States	Georgia	15	26	Heidelberg
SAMN04218199	CVM-N19763	SRR3242344	9	Poultry	Avian	Ground Turkey	2008	North America	United States	Colorado	15	26	Heidelberg
SAMN04218118	CVM-N18574	SRR3198696	9	Poultry	Avian	Ground Turkey	2008	North America	United States	Tennessee	15	26	Heidelberg
SAMN03842277	CVM-N15739	SRR2532634	9	Poultry	Avian	ground turkey	2007	North America	United States	California	15	26	Heidelberg
SAMN03842390	CVM-N16418	SRR2670601	9	Poultry	Avian	ground turkey	2008	North America	United States	Minnesota	15	26	Heidelberg
SAMN03894090	CVM N43481	SRR2566892	9	Poultry	Avian	Ground Turkey	2013	North America	United States	Pennsylvania	15	26	Heidelberg
SAMN03894089	CVM N43480	SRR2566891	9	Poultry	Avian	Ground Turkey	2013	North America	United States	Pennsylvania	15	26	Heidelberg
SAMN03894137	CVM N45392	SRR2566939	9	Poultry	Avian	Ground Turkey	2013	North America	United States	Georgia	15	26	Heidelberg
SAMN02699350	CVM N42472	SRR3664904	9	Poultry	Avian	ground turkey	2012	North America	United States	Georgia	15	26	Heidelberg
SAMN03894138	CVM N45393	SRR2566940	9	Poultry	Avian	Ground Turkey	2013	North America	United States	Georgia	15	26	Heidelberg
SAMN03894232	CVM N46853	SRR2567034	9	Poultry	Avian	Ground Turkey	2013	North America	United States	Pennsylvania	15	26	Heidelberg
SAMN02908697	CRJJGF_00191	SRR1686665	9	Poultry	Avian	Ground Turkey	2011	North America	United States	-	15	26	Heidelberg
SAMN05201516	CVM N29341	SRR3665002	9	Poultry	Avian	Ground Turkey	2011	North America	United States	Minnesota	15	26	Heidelberg
SAMN02908701	CRJJGF_00195	SRR1686669	9	Human	Human	Human blood	2011	North America	United States	-	15	26	Heidelberg
SAMN01088008	41578	SRR926351	9	Human	Human	Human; Homo sapiens	2011	North America	United States	Ohio	15	26	Heidelberg
SAMN05201880	CVM N40421	SRR3664777	9	Poultry	Avian	Ground Turkey	2012	North America	United States	New York	15	26	Heidelberg
SAMN05201533	CVM N29368	SRR3665028	9	Poultry	Avian	Ground Turkey	2011	North America	United States	New Mexico	15	26	Heidelberg
SAMN02908696	CRJJGF_00190	SRR1686664	9	Human	Human	-	2011	North America	United States	-	15	26	Heidelberg
SAMN02908695	CRJJGF_00189	SRR1686663	9	Human	Human	-	2011	North America	United States	-	15	26	Heidelberg
SAMN02261167	AZ_TG68328	SRR1029576	9	Poultry	Avian	ground turkey	2010	North America	United States	New Mexico	15	26	Heidelberg
SAMN04255281	CVM-N27399	SRR3509861	9	Poultry	Avian	Ground Turkey	2010	North America	United States	New Mexico	15	26	Heidelberg
SAMN02699203	CVM N29362	SRR3665023	9	Poultry	Avian	ground turkey	2011	North America	United States	Colorado	15	26	Heidelberg
SAMN02908698	CRJJGF_00192	SRR1686666	9	Poultry	Avian	Ground Turkey	2011	North America	United States	-	15	26	Heidelberg
SAMN05201668	CVM N32761	SRR3665215	9	Poultry	Avian	Ground Turkey	2011	North America	United States	New Mexico	15	26	Heidelberg
SAMN02908699	CRJJGF_00193	SRR1686667	9	Human	Human	Human feces	2011	North America	United States	-	15	26	Heidelberg
SAMN05201744	CVM N38230	SRR3665307	9	Poultry	Avian	Ground Turkey	2011	North America	United States	Georgia	15	26	Heidelberg
SAMN05201569	CVM N30667	SRR3665076	9	Poultry	Avian	Ground Turkey	2011	North America	United States	New Mexico	15	26	Heidelberg
SAMN05201580	CVM N30684	SRR3665093	9	Poultry	Avian	Ground Turkey	2011	North America	United States	New Mexico	15	26	Heidelberg
SAMN05201628	CVM N31833	SRR3665161	9	Poultry	Avian	Ground Turkey	2011	North America	United States	Colorado	15	26	Heidelberg
SAMN05201563	CVM N30660	SRR3665069	9	Poultry	Avian	Ground Turkey	2011	North America	United States	Maryland	15	26	Heidelberg
SAMN05201564	CVM N30661	SRR3665070	9	Poultry	Avian	Ground Turkey	2011	North America	United States	Maryland	15	26	Heidelberg
SAMN02699250	CVM N32052	SRR3665187	9	Poultry	Avian	ground turkey	2011	North America	United States	New York	15	26	Heidelberg
SAMN03894146	CVM N45401	SRR2566948	9	Poultry	Avian	Ground Turkey	2013	North America	United States	Missouri	15	26	Heidelberg
SAMN05201911	CVM N41744	SRR3664813	9	Poultry	Avian	Ground Turkey	2012	North America	United States	New York	15	26	Heidelberg
SAMN03894164	CVM N45930	SRR2566966	9	Poultry	Avian	Ground Turkey	2013	North America	United States	Maryland	15	26	Heidelberg
SAMN03988230	CVM N52029	SRR2407550	9	Poultry	Avian	Ground Turkey	2014	North America	United States	Minnesota	15	26	Heidelberg
SAMN03894185	CVM N45954	SRR2566987	9	Poultry	Avian	Ground Turkey	2013	North America	United States	New Mexico	15	26	Heidelberg
SAMN05201549	CVM N30643	SRR3665052	9	Poultry	Avian	Ground Turkey	2011	North America	United States	Georgia	15	26	Heidelberg
SAMN05201972	CVM N42462	SRR3664894	9	Poultry	Avian	Ground Turkey	2012	North America	United States	Connecticut	15	26	Heidelberg
SAMN03894062	CVM N43453	SRR2566864	9	Poultry	Avian	Ground Turkey	2013	North America	United States	Colorado	15	26	Heidelberg
SAMN05201910	CVM N41743	SRR3664812	9	Poultry	Avian	Ground Turkey	2012	North America	United States	New York	15	26	Heidelberg
SAMN02699256	CVM N32754	SRR3665208	9	Poultry	Avian	ground turkey	2011	North America	United States	Minnesota	15	26	Heidelberg
SAMN05201550	CVM N30644	SRR3665053	9	Poultry	Avian	Ground Turkey	2011	North America	United States	Georgia	15	26	Heidelberg
SAMN02699327	CVM N41746	SRR3664815	9	Livestock	Swine	pork chop	2012	North America	United States	New York	15	26	Heidelberg
SAMN02699264	CVM N37907	SRR3665260	9	Poultry	Avian	ground turkey	2011	North America	United States	Colorado	15	26	Heidelberg
SAMN02908694	CRJJGF_00188	SRR1686662	9	Human	Human	-	2011	North America	United States	-	15	26	Heidelberg
SAMN01920897	IEH_NGS_SAL_00112	SRR949850	10	-	Canine	Canine (feces); Canis sp.	2006	North America	United States	Alaska	15	26	Heidelberg
SAMN03573328	CFSAN032626	SRR3606808	10	Poultry	Avian	chicken	2014	North America	United States	Nebraska	15	26	Heidelberg
SAMN03769898	FSIS1500739	SRR2060275	10	Poultry	Avian	Comminuted Poultry	2015	North America	United States	Iowa	15	26	Heidelberg
SAMN03269369	FL-NRM130	SRR1763837	10	Poultry	Avian	chicken breast	2005	North America	United States	Colorado	15	26	Heidelberg
SAMN04166366	FSIS1502805	SRR2648753	10	Poultry	Avian	Animal-Chicken-Young Chicken	2015	North America	United States	Tennessee	15	26	Heidelberg
SAMN03988458	CVM N55378	SRR2407778	10	Poultry	Avian	Chicken Legs	2014	North America	United States	Missouri	15	26	Heidelberg
SAMN02894074	AZ-TG74940	SRR1574315	10	Poultry	Avian	Chicken Breast	2005	North America	United States	New York	15	26	Heidelberg
SAMN02894050	AZ-TG74464	SRR1528488	10	Poultry	Avian	Chicken Breast	2005	North America	United States	Maryland	15	26	Heidelberg
SAMN02265269	IEH_NGS_SAL_00182	SRR950677	10	Poultry	Avian	Poultry (chicken); Gallus gallus	2009	North America	United States	Washington	15	26	Heidelberg
SAMN04218173	CVM-N19737	SRR3223094	10	Poultry	Avian	Chicken Breast	2008	North America	United States	California	15	26	Heidelberg
SAMN05201699	CVM N37899	SRR3665252	10	Poultry	Avian	Chicken Breast	2011	North America	United States	California	15	26	Heidelberg
SAMN05201601	CVM N31386	SRR3665121	10	Poultry	Avian	Chicken Breast	2011	North America	United States	California	15	26	Heidelberg
SAMN03400385	IEH-NGS-SAL-02308	SRR1946895	10	Poultry	Avian	chicken	2014	North America	United States	California	15	26	Heidelberg
SAMN03894320	CVM N50440	SRR2567122	10	Poultry	Avian	Chicken Breast	2013	North America	United States	Oregon	15	26	Heidelberg
SAMN02709133	FSIS-FY14-10	SRR1206093	10	Poultry	Avian	chicken carcass	2013	North America	United States	California	15	26	Heidelberg
SAMN05201882	CVM N40921	SRR3664779	10	Poultry	Avian	Chicken Breast	2012	North America	United States	Colorado	15	26	Heidelberg
SAMN03862050	FDA00009226	SRR2124424	10	Feed	Animal Feed	frozen dog food	2015	North America	United States	Texas	15	26	Heidelberg
SAMN05201506	CVM N29329	SRR3664990	10	Poultry	Avian	Chicken Breast	2011	North America	United States	Oregon	15	26	Heidelberg
SAMN05201825	CVM N39850	SRR3664706	10	Poultry	Avian	Chicken Breast	2012	North America	United States	California	15	26	Heidelberg
SAMN05201900	CVM N41731	SRR3664800	10	Poultry	Avian	Chicken Breast	2012	North America	United States	California	15	26	Heidelberg
SAMN05201822	CVM N39847	SRR3664703	10	Poultry	Avian	Ground Turkey	2012	North America	United States	California	15	26	Heidelberg
SAMN04255303	CVM-N28598	SRR3509891	10	Poultry	Avian	Chicken Breast	2010	North America	United States	Colorado	15	26	Heidelberg
SAMN04255138	CVM-N25384	SRR3146667	10	Poultry	Avian	Chicken Breast	2010	North America	United States	Colorado	15	26	Heidelberg
SAMN05201485	CVM N29300	SRR3664961	10	Poultry	Avian	Chicken Breast	2011	North America	United States	California	15	26	Heidelberg
SAMN04255113	CVM-N23834	SRR3096082	10	Poultry	Avian	Chicken Breast	2010	North America	United States	Oregon	15	26	Heidelberg
SAMN05201946	CVM N42230	SRR3664857	10	Poultry	Avian	Chicken Breast	2012	North America	United States	New Mexico	2357	26	Heidelberg
SAMN05201947	CVM N42231	SRR3664858	10	Poultry	Avian	Chicken Breast	2012	North America	United States	New Mexico	2357	26	Heidelberg
SAMN05263546	09-036813-1A	GCF_001690135	10	Companion Animal	Air	Equus ferus caballus; Equine Body Fluid/Excretion	2009	North America	Canada	Ontario	15	26	Heidelberg
SAMN02595021	AZ_TG71099	SRR1195694	10	Poultry	Avian	Whole chicken breast	2013	North America	United States	Texas	15	26	Heidelberg
SAMN04218092	CVM-N18558	SRR3194566	10	Poultry	Avian	Chicken Breast	2008	North America	United States	Pennsylvania	15	26	Heidelberg
SAMN02368382	BCW_3407	SRR1122497	10	Wild Animal	Avian	Cecum; Meleagris gallopavo	1997	North America	United States	West Virginia	15	26	Heidelberg
SAMN02894084	AZ-TG74544	SRR1664299	10	Poultry	Avian	Ground Turkey	2005	North America	United States	Maryland	15	26	Heidelberg
SAMN02908610	CRJJGF_00103	SRR1686578	10	Poultry	Avian	Ground turkey	2004	North America	United States	-	15	26	Heidelberg
SAMN02368050	BCW_2251	SRR1106580	10	Human	Human	Clinical outbreak	2011	North America	United States	-	15	26	Heidelberg
SAMN04577435	CVM N57743F	SRR3295888	10	Poultry	Air	Young Turkey	2014	North America	United States	Missouri	15	26	Heidelberg
SAMN03473954	34209	SRR1965056	10	Human	Human	Human; Homo sapiens	2014	Europe	United Kingdom	-	15	26	Heidelberg
SAMN02766990	FL-NRM045	SRR1300605	10	Poultry	Avian	Ground Turkey	2004	North America	United States	Connecticut	15	26	Heidelberg
SAMN03269387	FL-NRM204	SRR1791274	10	Poultry	Avian	ground turkey	2005	North America	United States	New Mexico	15	26	Heidelberg
SAMN03842331	CVM-N15798	SRR2533485	10	Poultry	Avian	ground turkey	2007	North America	United States	New Mexico	15	26	Heidelberg
SAMN03988364	CVM N54258	SRR2407684	10	Poultry	Avian	Ground Turkey	2014	North America	United States	New Mexico	15	26	Heidelberg
SAMN05416540	CVM N62504	SRR3933046	10	Poultry	Avian	Ground Turkey	2015	North America	United States	Washington	15	26	Heidelberg
SAMN04577338	CVM N57443F	SRR3295791	10	Poultry	Air	Young Turkey	2014	North America	United States	Minnesota	15	26	Heidelberg
SAMN03842361	CVM-N15829	SRR2670710	10	Poultry	Avian	ground turkey	2007	North America	United States	Connecticut	15	26	Heidelberg
SAMN02849895	IEH-NGS-SAL-00782	SRR1544253	10	-	Canine	Canine (feces)	2007	North America	United States	Washington	15	26	Heidelberg
SAMN03269402	FL-NRM288	SRR1849329	10	Poultry	Avian	chicken breast	2006	North America	United States	Georgia	15	26	Heidelberg
SAMN04255239	CVM-N26933	SRR3306278	10	Poultry	Avian	Chicken Breast	2010	North America	United States	Tennessee	15	26	Heidelberg
SAMN03894118	CVM N44701	SRR2566920	10	Poultry	Avian	Chicken Breast	2013	North America	United States	Georgia	15	26	Heidelberg
SAMN03894119	CVM N44702	SRR2566921	10	Poultry	Avian	Chicken Breast	2013	North America	United States	Georgia	15	26	Heidelberg
SAMN05263553	11-004736-1-7	GCF_001690055	10	Livestock	Bovine	Bos taurus; Bovine Organ	2011	North America	Canada	Ontario	15	26	Heidelberg
SAMN04600260	154853	SRR3321861	10	Human	Human	Human; Homo sapiens	2015	Europe	United Kingdom	-	15	26	Heidelberg
SAMN05263517	AMR588-04-00437	GCF_001692615	10	Poultry	Avian	Chicken feces	2013	North America	Canada	Ontario	15	26	Heidelberg
SAMN05263516	AMR588-04-00435	GCF_001692515	10	Poultry	Avian	Chicken feces	2013	North America	Canada	Ontario	15	26	Heidelberg
SAMN05263514	AMR588-04-00318	SRR3682071	10	Poultry	Avian	Chicken feces	2013	North America	Canada	Ontario	15	26	Heidelberg
SAMN05263515	AMR588-04-00320	SRR3685561	10	Poultry	Avian	Chicken feces	2013	North America	Canada	Ontario	15	26	Heidelberg
SAMN05201712	CVM N37914	SRR3665267	10	Poultry	Avian	Chicken Breast	2011	North America	United States	Georgia	15	26	Heidelberg
SAMN05277889	A3ES40	GCF_001692555	10	Food	-	-	2003	North America	Canada	British Columbia	15	26	Heidelberg
SAMN05277890	A3EZ223	GCF_001692495	10	Human	Human	homo sapiens; human	2003	North America	Canada	British Columbia	15	26	Heidelberg
SAMN04456585	0000-0056-2172	SRR3168644	10	Human	Human	stool; Homo sapiens; Age: 55; male	2015	North America	United States	Massachusetts	15	26	Heidelberg
SAMN02894062	AZ-TG74676	SRR1534885	10	Poultry	Avian	Chicken Breast	2005	North America	United States	Minnesota	15	26	Heidelberg
SAMN02894063	AZ-TG74680	SRR1534888	10	Poultry	Avian	Chicken Breast	2005	North America	United States	Minnesota	15	26	Heidelberg
SAMN05263538	CE-R2-11-0435	GCF_001690075	10	Poultry	Avian	Chicken Meat	2011	North America	Canada	Ontario	15	26	Heidelberg
SAMN03894377	CVM N51286	SRR2567179	10	Poultry	Avian	Chicken Breast	2013	North America	United States	Minnesota	15	26	Heidelberg
SAMN04572889	CFSAN048302	SRR5016806	10	Poultry	Avian	Chicken	2015	North America	United States	Washington	15	26	Heidelberg
SAMN04572890	CFSAN048303	SRR5016802	10	Poultry	Avian	Chicken	2015	North America	United States	Washington	15	26	Heidelberg
SAMN04572887	CFSAN048300	SRR5016810	10	Poultry	Avian	Chicken	2015	North America	United States	Washington	15	26	Heidelberg
SAMN04572880	CFSAN048293	SRR5016804	10	Poultry	Avian	Chicken	2015	North America	United States	Washington	15	26	Heidelberg
SAMN04572875	CFSAN048288	SRR5016811	10	Poultry	Avian	Chicken	2015	North America	United States	Washington	15	26	Heidelberg
SAMN04572876	CFSAN048289	SRR5016818	10	Poultry	Avian	Chicken	2015	North America	United States	Washington	15	26	Heidelberg
SAMN03988232	CVM N52031	SRR2407552	10	Poultry	Avian	Chicken Breast	2014	North America	United States	Minnesota	15	26	Heidelberg
SAMN04208160	FSIS1400420	SRR2759146	10	Poultry	Avian	Raw Intact Chicken	2014	North America	United States	Minnesota	15	26	Heidelberg
SAMN05416500	CVM N62456	SRR3933006	10	Poultry	Avian	Chicken leg	2015	North America	United States	Minnesota	15	26	Heidelberg
SAMN03988462	CVM N55382	SRR2407782	10	Poultry	Avian	Chicken Thighs	2014	North America	United States	Minnesota	15	26	Heidelberg
SAMN04208167	FSIS1400427	SRR2759143	10	Poultry	Avian	Raw Intact Chicken	2014	North America	United States	Minnesota	15	26	Heidelberg
SAMN04208168	FSIS1400428	SRR2759148	10	Poultry	Avian	Raw Intact Chicken	2014	North America	United States	Minnesota	15	26	Heidelberg
SAMN02742065	IEH-NGS-SAL00367	SRR1292268	11	Livestock	Bovine	Bovine (feces)	2006	North America	United States	Washington	15	26	Heidelberg
SAMN02742073	IEH-NGS-SAL00375	SRR1292245	11	Livestock	Bovine	Bovine (necropsy-intestine)	2006	North America	United States	Washington	15	26	Heidelberg
SAMN02742059	IEH-NGS-SAL00361	SRR1292333	11	Livestock	Bovine	Bovine (necropsy)	2006	North America	United States	Washington	15	26	Heidelberg
SAMN02742064	IEH-NGS-SAL00366	SRR1292267	11	Livestock	Bovine	Bovine (feces)	2006	North America	United States	Washington	15	26	Heidelberg
SAMN02902691	IEH-NGS-SAL-00943	SRR1528510	12	Livestock	Equine	Equine	2007	North America	United States	Washington	15	26	Heidelberg
SAMN02368574	BCW_2697	SRR1106485	12	Human	Human	Human; Homo sapiens	2003	Europe	Denmark	-	15	26	Heidelberg
SAMN02989054	CFSAN023338	SRR1569664	12	Human	Human	feces; Homo sapiens	2003	North America	United States	Minnesota	15	26	Heidelberg
SAMN02989049	CFSAN023333	SRR1573176	12	Human	Human	feces; Homo sapiens	2003	North America	United States	Minnesota	15	26	Heidelberg
SAMN02989055	CFSAN023339	SRR1569620	12	Human	Human	feces; Homo sapiens	2003	North America	United States	Minnesota	15	26	Heidelberg
SAMN02989052	CFSAN023336	SRR1575956	12	Human	Human	feces; Homo sapiens	2003	North America	United States	Minnesota	15	26	Heidelberg
SAMN02989053	CFSAN023337	SRR1569624	12	Human	Human	feces; Homo sapiens	2003	North America	United States	Minnesota	15	26	Heidelberg
SAMN02989050	CFSAN023334	SRR1569646	12	Human	Human	feces; Homo sapiens	2003	North America	United States	Minnesota	15	26	Heidelberg
SAMN02989051	CFSAN023335	SRR1569605	12	Human	Human	Homo sapiens	2003	North America	United States	Minnesota	15	26	Heidelberg
SAMN02989048	CFSAN023332	SRR1573096	12	Human	Human	feces; Homo sapiens	2003	North America	United States	Minnesota	15	26	Heidelberg
SAMN03199622	IEH-NGS-SAL-01617	SRR1694071	12	Environment	Soil/Dust	manure	2006	North America	United States	Colorado	15	26	Heidelberg
SAMN03199628	IEH-NGS-SAL-01623	SRR1694048	12	Environment	Soil/Dust	manure	2006	North America	United States	Colorado	15	26	Heidelberg
SAMN02782443	IEH-NGS-SAL-00559	SRR1395315	12	Livestock	Bovine	Bovine (feces)	2007	North America	United States	Utah	15	26	Heidelberg
SAMN03199624	IEH-NGS-SAL-01619	SRR1695625	12	Environment	Soil/Dust	manure	2006	North America	United States	Colorado	15	26	Heidelberg
SAMN03199623	IEH-NGS-SAL-01618	SRR1694072	12	Environment	Soil/Dust	manure	2006	North America	United States	Colorado	15	26	Heidelberg
SAMN03199630	IEH-NGS-SAL-01625	SRR1694079	12	Environment	Soil/Dust	manure	2006	North America	United States	Colorado	15	26	Heidelberg
SAMN03199627	IEH-NGS-SAL-01622	SRR1694092	12	Environment	Soil/Dust	manure	2006	North America	United States	Colorado	15	26	Heidelberg
SAMN03199631	IEH-NGS-SAL-01626	SRR1694061	12	Environment	Soil/Dust	manure	2006	North America	United States	Colorado	15	26	Heidelberg
SAMN03199625	IEH-NGS-SAL-01620	SRR1694060	12	Environment	Soil/Dust	manure	2006	North America	United States	Colorado	15	26	Heidelberg
SAMN03199621	IEH-NGS-SAL-01616	SRR1694047	12	Environment	Soil/Dust	manure	2006	North America	United States	Colorado	15	26	Heidelberg
SAMN03285078	CFSAN028507	SRR1774062	13	Poultry	Avian	product-eggs-raw-whole	2012	North America	United States	Iowa	15	26	Heidelberg
SAMN03464881	CFSAN031236	SRR3622937	13	Poultry	Avian	chicken	2014	North America	United States	California	15	26	Heidelberg
SAMN03702843	CFSAN033547	SRR2156632	13	Poultry	Avian	product-eggs-raw-whole	2012	North America	United States	Georgia	15	26	Heidelberg
SAMN04208161	FSIS1400421	SRR2759141	13	Companion Animal	Air	NRTE (Not-Ready-to-Eat) Comminuted Poultry Exploratory Sampling - Chickens	2013	North America	United States	Mississippi	15	26	Heidelberg
SAMN03285075	CFSAN028504	SRR1774054	13	Poultry	Avian	product-eggs-raw-yolks	2012	North America	United States	Texas	15	26	Heidelberg
SAMN03892241	FSIS1501555	SRR2121402	13	Poultry	Avian	Chicken Carcass	2015	North America	United States	Indiana	15	26	Heidelberg
SAMN03218256	CFSAN024829	SRR1695768	13	Poultry	Avian	whole eggs	2012	North America	United States	Iowa	15	26	Heidelberg
SAMN03435390	CFSAN030494	SRR2075014	13	Poultry	Avian	product-eggs-raw-whole	2012	North America	United States	Iowa	15	26	Heidelberg
SAMN03892204	FSIS1501553	SRR2121403	13	Companion Animal	Air	NRTE (Not-Ready-to-Eat) Comminuted Poultry Exploratory Sampling - Chickens	2015	North America	United States	Mississippi	15	26	Heidelberg
SAMN03842315	CVM-N15780	SRR2599654	13	Poultry	Avian	chicken breast	2007	North America	United States	New Mexico	15	26	Heidelberg
SAMN02908532	CRJJGF_00025	SRR1686500	13	Livestock	Bovine	Ground Beef	2007	North America	United States	-	15	26	Heidelberg
SAMN02845298	FDA00001914	SRR2910878	13	Poultry	Air	egg salad kit (egg whites)	2003	North America	United States	Washington	15	26	Heidelberg
SAMN02845300	FDA00001916	SRR5076784	13	Poultry	Air	egg salad kit (egg whites)	2003	North America	United States	Washington	15	26	Heidelberg
SAMN02845299	FDA00001915	SRR5076756	13	Poultry	Air	egg salad kit (egg whites)	2003	North America	United States	Washington	15	26	Heidelberg
SAMN03838471	CFSAN035312	SRR2163262	13	Poultry	Avian	egg yolks	2012	North America	United States	Indiana	15	26	Heidelberg
SAMN03795478	CFSAN035089	SRR2152999	13	Human	Human	stool; Homo sapiens	2015	North America	United States	New York	15	26	Heidelberg
SAMN03418464	IEH-NGS-SAL-02435	SRR1974003	13	Poultry	Avian	chicken	2014	North America	United States	Texas	15	26	Heidelberg
SAMN03795406	CFSAN035017	SRR2156510	13	Human	Human	stool; Homo sapiens	2015	North America	United States	New York	15	26	Heidelberg
SAMN04576621	CVM N56255	SRR3295537	13	Poultry	Avian	Chicken Breast	2015	North America	United States	Pennsylvania	15	26	Heidelberg
SAMN04025739	FSIS1500907	SRR2227613	13	Companion Animal	Air	NRTE (Not-Ready-to-Eat) Comminuted Poultry Exploratory Sampling - Chickens	2015	North America	United States	New York	15	26	Heidelberg
SAMN03272228	CFSAN027392	SRR1849392	13	Poultry	Avian	product-eggs-raw-whole	2012	North America	United States	Alabama	15	26	Heidelberg
SAMN03272236	CFSAN027400	SRR1849370	13	Poultry	Avian	product-eggs-raw-whole	2012	North America	United States	Minnesota	15	26	Heidelberg
SAMN03458413	CFSAN030821	SRR2156600	13	Poultry	Avian	product-eggs-raw-whole	2012	North America	United States	Minnesota	15	26	Heidelberg
SAMN03218264	CFSAN024837	SRR1695769	13	Poultry	Avian	egg yolks	2012	North America	United States	Iowa	15	26	Heidelberg
SAMN03218265	CFSAN024838	SRR1695763	13	Poultry	Avian	egg yolks	2012	North America	United States	Iowa	15	26	Heidelberg
SAMN03218368	CFSAN025703	SRR1695749	13	Poultry	Avian	egg yolks	2012	North America	United States	Alabama	15	26	Heidelberg
SAMN03769248	CFSAN034228	SRR2124368	13	Poultry	Avian	product-eggs-raw-whole	2013	North America	United States	Alabama	15	26	Heidelberg
SAMN03285080	CFSAN028509	SRR1774068	13	Poultry	Avian	product-eggs-raw-whole	2012	North America	United States	Minnesota	15	26	Heidelberg
SAMN03769229	CFSAN034209	SRR2124361	13	Poultry	Avian	product-eggs-raw-whole	2013	North America	United States	Alabama	15	26	Heidelberg
SAMN03458440	CFSAN030848	SRR2075295	13	Poultry	Avian	product-eggs-raw-whole	2012	North America	United States	Alabama	15	26	Heidelberg
SAMN03218362	CFSAN025697	SRR1695743	13	Poultry	Avian	whole eggs	2012	North America	United States	Alabama	15	26	Heidelberg
SAMN03769228	CFSAN034208	SRR2532722	13	Poultry	Avian	product-eggs-raw-whole	2013	North America	United States	Utah	15	26	Heidelberg
SAMN03838263	CFSAN035301	SRR2174183	13	Poultry	Avian	product-eggs-raw-yolks	2012	North America	United States	Indiana	15	26	Heidelberg
SAMN03285099	CFSAN028528	SRR1774060	13	Poultry	Avian	product-eggs-raw-yolks	2012	North America	United States	Iowa	15	26	Heidelberg
SAMN03763538	CFSAN034149	SRR2086983	13	Poultry	Avian	product-eggs-raw-yolks	2013	North America	United States	Iowa	15	26	Heidelberg
SAMN03702853	CFSAN033557	SRR2075150	13	Poultry	Avian	product-eggs-raw-whole	2013	North America	United States	Minnesota	15	26	Heidelberg
SAMN03838249	CFSAN035287	SRR2174009	13	Poultry	Avian	product-eggs-raw-yolks	2013	North America	United States	Alabama	15	26	Heidelberg
SAMN03702855	CFSAN033559	SRR2075044	13	Food	Avian	product-eggs-raw-whites	2013	North America	United States	Iowa	15	26	Heidelberg
SAMN02908602	CRJJGF_00095	SRR1686570	13	Poultry	Avian	Whole eggs	2002	North America	United States	-	15	26	Heidelberg
SAMN02845379	FDA00001995	SRR2911004	13	Poultry	Soil/Dust	chicken farm	2004	North America	United States	Minnesota	15	26	Heidelberg
SAMN03702848	CFSAN033552	SRR2075163	13	Poultry	Avian	product-eggs-raw-whole	2013	North America	United States	Indiana	-151	NaN	Heidelberg
SAMN03769243	CFSAN034223	SRR2124350	13	Poultry	Avian	product-eggs-raw-whole	2013	North America	United States	New Jersey	15	26	Heidelberg
SAMN03702832	CFSAN033536	SRR2075344	13	Poultry	Avian	product-eggs-raw-whole	2012	North America	United States	Minnesota	15	26	Heidelberg
SAMN03218230	CFSAN024803	SRR1849388	13	Poultry	Avian	egg yolks	2012	North America	United States	Iowa	15	26	Heidelberg
SAMN03763519	CFSAN034130	SRR2078902	13	Poultry	Avian	product-eggs-raw-whole	2012	North America	United States	Minnesota	15	26	Heidelberg
SAMN03769250	CFSAN034230	SRR2121691	13	Poultry	Avian	product-eggs-raw-whole	2013	North America	United States	Iowa	15	26	Heidelberg
SAMN03769251	CFSAN034231	SRR2156610	13	Poultry	Avian	product-eggs-raw-whole	2013	North America	United States	Georgia	15	26	Heidelberg
SAMN03763523	CFSAN034134	SRR2086992	13	Poultry	Avian	product-eggs-raw-whole	2012	North America	United States	New Jersey	15	26	Heidelberg
SAMN03838252	CFSAN035290	SRR2174045	13	Poultry	Avian	product-eggs-raw-whole	2012	North America	United States	New Jersey	15	26	Heidelberg
SAMN03218248	CFSAN024821	SRR1695775	13	Poultry	Avian	whole eggs	2012	North America	United States	Michigan	15	26	Heidelberg
SAMN03838250	CFSAN035288	SRR2174093	13	Poultry	Avian	product-eggs-raw-whole	2013	North America	United States	New Jersey	15	26	Heidelberg
SAMN03838247	CFSAN035285	SRR2153017	13	Poultry	Avian	product-eggs-raw-whole	2013	North America	United States	Indiana	15	26	Heidelberg
SAMN03435395	CFSAN030499	SRR2075088	13	Food	Avian	product-eggs-raw-whites	2012	North America	United States	Indiana	15	26	Heidelberg
SAMN03435386	CFSAN030490	SRR2074999	13	Poultry	Avian	product-eggs-raw-whole	2012	North America	United States	Iowa	15	26	Heidelberg
SAMN03458418	CFSAN030826	SRR2075016	13	Poultry	Avian	product-eggs-raw-whole	2012	North America	United States	Iowa	15	26	Heidelberg
SAMN03464550	CFSAN030064	SRR2124504	13	Poultry	Avian	product-eggs-raw-whole	2012	North America	United States	Iowa	15	26	Heidelberg
SAMN03702842	CFSAN033546	SRR2156509	13	Poultry	Avian	product-eggs-raw-whole	2012	North America	United States	Indiana	15	26	Heidelberg
SAMN03464582	CFSAN030096	SRR2124541	13	Poultry	Avian	product-eggs-raw-whole	2012	North America	United States	Indiana	15	26	Heidelberg
SAMN03769241	CFSAN034221	SRR2124390	13	Poultry	Avian	product-eggs-raw-whole	2013	North America	United States	Indiana	15	26	Heidelberg
SAMN03458430	CFSAN030838	SRR2075042	13	Poultry	Avian	product-eggs-raw-whole	2012	North America	United States	Indiana	15	26	Heidelberg
SAMN03458429	CFSAN030837	SRR2075004	13	Poultry	Avian	product-eggs-raw-whole	2012	North America	United States	Indiana	15	26	Heidelberg
SAMN02847613	FDA00004171	SRR2585438	13	Environment	Soil/Dust	swab	2013	North America	United States	Iowa	15	26	Heidelberg
SAMN02847612	FDA00004170	SRR2585439	13	Environment	Soil/Dust	swab	2013	North America	United States	Iowa	15	26	Heidelberg
SAMN03702831	CFSAN033535	SRR2075180	13	Poultry	Avian	product-eggs-raw-yolks	2012	North America	United States	Alabama	15	26	Heidelberg
SAMN03702830	CFSAN033534	SRR2075337	13	Poultry	Avian	product-eggs-raw-whole	2012	North America	United States	Iowa	15	26	Heidelberg
SAMN03702833	CFSAN033537	SRR2075065	13	Poultry	Avian	product-eggs-raw-whole	2012	North America	United States	Ohio	-141	26	Heidelberg
SAMN03218235	CFSAN024808	SRR1695760	13	Poultry	Avian	whole eggs	2012	North America	United States	South Carolina	15	26	Heidelberg
SAMN03763526	CFSAN034137	SRR2086973	13	Poultry	Avian	product-eggs-raw-whole	2012	North America	United States	South Carolina	15	26	Heidelberg
SAMN02345210	FMA0067	SRR1182707	13	Environment	Soil/Dust	environmental swabs	2011	North America	United States	Iowa	15	26	Heidelberg
SAMN03458414	CFSAN030822	SRR2075039	13	Poultry	Avian	product-eggs-raw-yolks	2012	North America	United States	Indiana	15	26	Heidelberg
SAMN02846649	FDA00003229	SRR1503313	13	Environment	Soil/Dust	swab	2011	North America	United States	Iowa	15	26	Heidelberg
SAMN02847208	FDA00003788	SRR1503329	13	Environment	Soil/Dust	swab	2011	North America	United States	Iowa	15	26	Heidelberg
SAMN02847402	FDA00003985	SRR3271923	13	Environment	Soil/Dust	environmental swab	2012	North America	United States	Iowa	15	26	Heidelberg
SAMN03458406	CFSAN030814	SRR2075314	13	Poultry	Avian	product-eggs-raw-whole	2012	North America	United States	New Jersey	15	26	Heidelberg
SAMN03218247	CFSAN024820	SRR1720567	13	Poultry	Avian	whole eggs	2012	North America	United States	Utah	15	26	Heidelberg
SAMN03218375	CFSAN025710	SRR1695744	13	Poultry	Avian	egg yolks	2012	North America	United States	Indiana	15	26	Heidelberg
SAMN03272233	CFSAN027397	SRR1849404	13	Poultry	Avian	product-eggs-raw-whole	2012	North America	United States	South Carolina	15	26	Heidelberg
SAMN03218263	CFSAN024836	SRR1695734	13	Poultry	Avian	whole eggs	2012	North America	United States	Indiana	15	26	Heidelberg
SAMN03458420	CFSAN030828	SRR2075017	13	Poultry	Avian	product-eggs-raw-whole	2012	North America	United States	Iowa	15	26	Heidelberg
SAMN02345216	FMA0074	SRR1164564	13	Environment	Soil/Dust	environmental swab	2011	North America	United States	Iowa	15	26	Heidelberg
SAMN02847199	FDA00003779	SRR1503326	13	Environment	Soil/Dust	swab	2011	North America	United States	Iowa	15	26	Heidelberg
SAMN02846836	FDA00003416	SRR1503315	13	Environment	Soil/Dust	swab	2011	North America	United States	Iowa	15	26	Heidelberg
SAMN02345211	FMA0071	SRR1164560	13	Environment	Soil/Dust	environmental swab	2011	North America	United States	Iowa	15	26	Heidelberg
SAMN02847202	FDA00003782	SRR1503316	13	Environment	Soil/Dust	swab	2011	North America	United States	Iowa	15	26	Heidelberg
SAMN02345212	FMA0072	SRR1182720	13	Environment	Soil/Dust	environmental swab	2011	North America	United States	Iowa	15	26	Heidelberg
SAMN02847485	FDA00004043	SRR1514995	13	Environment	Soil/Dust	swab	2013	North America	United States	Iowa	15	26	Heidelberg
SAMN02847403	FDA00003986	SRR3271922	13	Environment	Soil/Dust	environmental swab	2012	North America	United States	Iowa	15	26	Heidelberg
SAMN02847400	FDA00003983	SRR3271925	13	Environment	Soil/Dust	environmental swab	2012	North America	United States	Iowa	15	26	Heidelberg
SAMN02847401	FDA00003984	SRR3271924	13	Environment	Soil/Dust	environmental swab	2012	North America	United States	Iowa	15	26	Heidelberg
SAMN02847482	FDA00004040	SRR1514992	13	Environment	Soil/Dust	environmental swab	2013	North America	United States	Iowa	15	26	Heidelberg
SAMN02345215	FMA0070	SRR1164596	13	Environment	Soil/Dust	environmental swab	2011	North America	United States	Iowa	15	26	Heidelberg
SAMN02847480	FDA00004038	SRR1514990	13	Environment	Soil/Dust	environmental swab	2013	North America	United States	Iowa	15	26	Heidelberg
SAMN02847484	FDA00004042	SRR1514994	13	Environment	Soil/Dust	environmental swab	2013	North America	United States	Iowa	15	26	Heidelberg
SAMN02345217	FMA0075	SRR1164497	13	Environment	Soil/Dust	environmental swab	2011	North America	United States	Iowa	15	26	Heidelberg
SAMN02847399	FDA00003982	SRR3271926	13	Environment	Soil/Dust	environmental swab	2012	North America	United States	Iowa	15	26	Heidelberg
SAMN03702851	CFSAN033555	SRR2156522	13	Poultry	Avian	product-eggs-raw-whole	2013	North America	United States	Georgia	15	26	Heidelberg
SAMN03218257	CFSAN024830	SRR1695753	13	Poultry	Avian	whole eggs	2012	North America	United States	New Jersey	15	26	Heidelberg
SAMN03272227	CFSAN027391	SRR1849397	13	Poultry	Avian	product-eggs-raw-whole	2012	North America	United States	New Jersey	15	26	Heidelberg
SAMN03763527	CFSAN034138	SRR2086974	13	Poultry	Avian	product-eggs-raw-whole	2012	North America	United States	Ohio	15	26	Heidelberg
SAMN03649164	CFSAN032965	SRR2075147	13	Poultry	Avian	product-eggs-raw-whole	2012	North America	United States	Indiana	15	26	Heidelberg
SAMN03763537	CFSAN034148	SRR2086978	13	Poultry	Avian	product-eggs-raw-yolks	2013	North America	United States	South Carolina	15	26	Heidelberg
SAMN03769232	CFSAN034212	SRR2124378	13	Poultry	Avian	product-eggs-raw-yolks	2013	North America	United States	South Carolina	15	26	Heidelberg
SAMN03475380	65455	SRR1965255	13	Human	Human	Human; Homo sapiens	2014	Europe	United Kingdom	England	15	26	Heidelberg
SAMN03702847	CFSAN033551	SRR2075074	13	Food	Avian	product-eggs-raw-whites	2012	North America	United States	New Jersey	15	26	Heidelberg
SAMN03458411	CFSAN030819	SRR2075003	13	Poultry	Avian	product-eggs-raw-whole	2012	North America	United States	New York	15	26	Heidelberg
SAMN03272226	CFSAN027390	SRR1849383	13	Poultry	Avian	product-eggs-raw-yolks	2012	North America	United States	Iowa	15	26	Heidelberg
SAMN03272219	CFSAN027383	SRR1849366	13	Poultry	Avian	product-eggs-raw-whole	2012	North America	United States	Iowa	15	26	Heidelberg
SAMN03285090	CFSAN028519	SRR1774081	13	Poultry	Avian	product-eggs-raw-yolks	2012	North America	United States	Iowa	15	26	Heidelberg
SAMN03838258	CFSAN035296	SRR2174079	13	Poultry	Avian	product-eggs-raw-whole	2012	North America	United States	Iowa	15	26	Heidelberg
SAMN03649152	CFSAN032953	SRR2156577	13	Poultry	Avian	product-eggs-raw-whole	2012	North America	United States	Michigan	15	26	Heidelberg
SAMN03769231	CFSAN034211	SRR2124337	13	Poultry	Avian	product-eggs-raw-whole	2013	North America	United States	New Jersey	15	26	Heidelberg
SAMN03769234	CFSAN034214	SRR2124527	13	Poultry	Avian	product-eggs-raw-whole	2013	North America	United States	California	15	26	Heidelberg
SAMN03763528	CFSAN034139	SRR2086999	13	Poultry	Avian	product-eggs-raw-whole	2012	North America	United States	Iowa	15	26	Heidelberg
SAMN03285083	CFSAN028512	SRR1774056	13	Food	Avian	product-eggs-raw-whites	2012	North America	United States	Iowa	15	26	Heidelberg
SAMN03218251	CFSAN024824	SRR1695742	13	Poultry	Avian	whole eggs	2012	North America	United States	Iowa	15	26	Heidelberg
SAMN02345003	FSE0080	SRR1212292	13	Aquatic	Shellfish	frz iqf seafood mix	2010	Asia	China	-	15	26	Heidelberg
SAMN03769237	CFSAN034217	SRR2124423	13	Poultry	Avian	product-eggs-raw-whole	2013	North America	United States	New York	15	26	Heidelberg
SAMN03285087	CFSAN028516	SRR1774088	13	Poultry	Avian	product-eggs-raw-whole	2012	North America	United States	Alabama	15	26	Heidelberg
SAMN03838248	CFSAN035286	SRR2174056	13	Food	Avian	product-eggs-raw-whites	2013	North America	United States	Iowa	15	26	Heidelberg
SAMN03838269	CFSAN035307	SRR2163260	13	Poultry	Avian	product-eggs-raw-whole	2012	North America	United States	Iowa	15	26	Heidelberg
SAMN03458421	CFSAN030829	SRR2075293	13	Poultry	Avian	product-eggs-raw-whole	2012	North America	United States	Iowa	15	26	Heidelberg
SAMN03702857	CFSAN033561	SRR2075181	13	Poultry	Avian	product-eggs-raw-whole	2012	North America	United States	Iowa	-215	26	Heidelberg
SAMN03702840	CFSAN033544	SRR2075107	13	Poultry	Avian	product-eggs-raw-whole	2005	North America	United States	Iowa	15	26	Heidelberg
SAMN03435384	CFSAN030488	SRR2074983	13	Poultry	Avian	product-eggs-raw-whole	2012	North America	United States	Iowa	15	26	Heidelberg
SAMN03218243	CFSAN024816	SRR1695767	13	Poultry	Avian	egg yolks	2012	North America	United States	Iowa	15	26	Heidelberg
SAMN03649154	CFSAN032955	SRR2124526	13	Poultry	Avian	product-eggs-raw-yolks	2012	North America	United States	Alabama	15	26	Heidelberg
SAMN03763535	CFSAN034146	SRR2087000	13	Poultry	Avian	product-eggs-raw-yolks	2012	North America	United States	Iowa	15	26	Heidelberg
SAMN03285089	CFSAN028518	SRR1812821	13	Poultry	Avian	product-eggs-raw-whole	2012	North America	United States	Iowa	15	26	Heidelberg
SAMN03458443	CFSAN030851	SRR2075144	13	Poultry	Avian	product-eggs-raw-yolks	2012	North America	United States	Iowa	15	26	Heidelberg
SAMN03769245	CFSAN034225	SRR2124434	13	Poultry	Avian	product-eggs-raw-whole	2013	North America	United States	Iowa	15	26	Heidelberg
SAMN03458412	CFSAN030820	SRR2074978	13	Food	Avian	product-eggs-raw-whites	2012	North America	United States	Pennsylvania	15	26	Heidelberg
SAMN03218250	CFSAN024823	SRR1695747	13	Poultry	Avian	egg yolks	2012	North America	United States	Iowa	15	26	Heidelberg
SAMN03458447	CFSAN030855	SRR2075101	13	Poultry	Avian	product-eggs-raw-yolks	2012	North America	United States	Iowa	-214	26	Heidelberg
SAMN03218246	CFSAN024819	SRR1720449	13	Poultry	Avian	whole eggs	2012	North America	United States	Iowa	15	26	Heidelberg
SAMN03702834	CFSAN033538	SRR2124445	13	Poultry	Avian	product-eggs-raw-yolks	2013	North America	United States	Iowa	15	26	Heidelberg
SAMN03702856	CFSAN033560	SRR2075152	13	Poultry	Avian	product-eggs-raw-yolks	2013	North America	United States	Iowa	15	26	Heidelberg
SAMN03892201	FSIS1501048	SRR2121758	13	Poultry	Avian	Animal-Chicken-Young Chicken	2015	North America	United States	Oklahoma	15	26	Heidelberg
SAMN03940290	FSIS1502216	SRR2131868	13	Poultry	Avian	Comminuted Chicken	2015	North America	United States	Arkansas	15	26	Heidelberg
SAMN03418429	IEH-NGS-SAL-02400	SRR1973740	13	Poultry	Avian	chicken	2014	North America	United States	Massachusetts	15	26	Heidelberg
SAMN03400383	IEH-NGS-SAL-02306	SRR1946910	13	Poultry	Avian	chicken	2014	North America	United States	Arkansas	15	26	Heidelberg
SAMN03360935	IEH-NGS-SAL-02218	SRR1916107	13	Poultry	Avian	chicken	2014	North America	United States	Arkansas	15	26	Heidelberg
SAMN03360937	IEH-NGS-SAL-02220	SRR1918985	13	Poultry	Avian	chicken	2014	North America	United States	Arkansas	15	26	Heidelberg
SAMN05201954	CVM N42328	SRR3664870	13	Poultry	Avian	Chicken Breast	2012	North America	United States	Colorado	15	26	Heidelberg
SAMN03289364	IEH-NGS-SAL-02042	SRR1818281	13	Poultry	Avian	chicken	2014	North America	United States	Colorado	15	26	Heidelberg
SAMN03289365	IEH-NGS-SAL-02043	SRR1818284	13	Poultry	Avian	chicken	2014	North America	United States	Colorado	15	26	Heidelberg
SAMN03894123	CVM N44706	SRR2566925	13	Poultry	Avian	Chicken Breast	2013	North America	United States	New Mexico	15	26	Heidelberg
SAMN03464749	IEH-NGS-SAL-02560	SRR1988499	13	Poultry	Avian	chicken	2014	North America	United States	Oregon	15	26	Heidelberg
SAMN03400367	IEH-NGS-SAL-02290	SRR1947003	13	Poultry	Avian	chicken	2014	North America	United States	Arkansas	15	26	Heidelberg
SAMN03360945	IEH-NGS-SAL-02228	SRR1916095	13	Poultry	Avian	chicken	2014	North America	United States	Arkansas	15	26	Heidelberg
SAMN03487664	IEH-NGS-SAL-02765	SRR2039246	13	Poultry	Avian	chicken	2014	North America	United States	Massachusetts	15	26	Heidelberg
SAMN05596775	FSIS1607339	SRR4044932	13	Poultry	Avian	Animal-Chicken-Young Chicken	2016	North America	United States	Arkansas	15	26	Heidelberg
SAMN03940288	FSIS1501537	SRR2131862	13	Livestock	Air	Animal-Swine-Market Swine	2015	North America	United States	Georgia	15	26	Heidelberg
SAMN03289363	IEH-NGS-SAL-02041	SRR1818279	13	Poultry	Avian	chicken	2014	North America	United States	Colorado	15	26	Heidelberg
SAMN03360952	IEH-NGS-SAL-02235	SRR1918949	13	Poultry	Avian	chicken	2014	North America	United States	Arkansas	15	26	Heidelberg
SAMN03418400	IEH-NGS-SAL-02371	SRR1973785	13	Poultry	Avian	chicken	2014	North America	United States	Arkansas	15	26	Heidelberg
SAMN04025741	FSIS1500909	SRR2227614	13	Companion Animal	Air	NRTE (Not-Ready-to-Eat) Comminuted Poultry Exploratory Sampling - Chickens	2015	North America	United States	Colorado	15	26	Heidelberg
SAMN03400391	IEH-NGS-SAL-02314	SRR1946862	13	Poultry	Avian	chicken	2014	North America	United States	Colorado	15	26	Heidelberg
SAMN03400372	IEH-NGS-SAL-02295	SRR1946866	13	Poultry	Avian	chicken	2014	North America	United States	Arkansas	15	26	Heidelberg
SAMN03360948	IEH-NGS-SAL-02231	SRR1908957	13	Poultry	Avian	chicken	2014	North America	United States	Maryland	15	26	Heidelberg
SAMN04217151	FSIS1504688	SRR2829307	13	Livestock	Air	Animal-Cattle-Steer	2015	North America	United States	Kansas	15	26	Heidelberg
SAMN03360921	IEH-NGS-SAL-02204	SRR1916105	13	Poultry	Avian	chicken	2014	North America	United States	Arkansas	15	26	Heidelberg
SAMN03360923	IEH-NGS-SAL-02206	SRR1908951	13	Poultry	Avian	chicken	2014	North America	United States	Arkansas	15	26	Heidelberg
SAMN03892203	FSIS1501551	SRR2121397	13	Companion Animal	Air	NRTE (Not-Ready-to-Eat) Comminuted Poultry Exploratory Sampling - Chickens	2015	North America	United States	Colorado	15	26	Heidelberg
SAMN03464900	IEH-NGS-SAL-02711	SRR2035385	13	Poultry	Avian	chicken	2014	North America	United States	Arkansas	15	26	Heidelberg
SAMN03573309	CFSAN032607	SRR3606730	13	Poultry	Avian	chicken	2014	North America	United States	Arkansas	15	26	Heidelberg
SAMN03892202	FSIS1501550	SRR2121398	13	Companion Animal	Air	NRTE (Not-Ready-to-Eat) Comminuted Poultry Exploratory Sampling - Chickens	2015	North America	United States	Colorado	15	26	Heidelberg
SAMN06015750	FSIS1608138	SRR5019442	13	Poultry	Avian	Raw Intact Chicken	2016	North America	United States	Oklahoma	15	26	Heidelberg
SAMN04054240	FSIS1503899	SRR2353782	13	Poultry	Avian	Raw Intact Chicken	2015	North America	United States	Arkansas	15	26	Heidelberg
SAMN03418447	IEH-NGS-SAL-02418	SRR1974002	13	Poultry	Avian	chicken	2014	North America	United States	Colorado	15	26	Heidelberg
SAMN03894200	CVM N46821	SRR2567002	13	Poultry	Avian	Chicken Breast	2013	North America	United States	Colorado	15	26	Heidelberg
SAMN03894120	CVM N44703	SRR2566922	13	Poultry	Avian	Chicken Breast	2013	North America	United States	New Mexico	15	26	Heidelberg
SAMN03282102	IEH-NGS-SAL-01974	SRR1805622	13	Poultry	Avian	chicken	2014	North America	United States	Arkansas	15	26	Heidelberg
SAMN03455227	IEH-NGS-SAL-02438	SRR1970577	13	Poultry	Avian	chicken	2014	North America	United States	Colorado	15	26	Heidelberg
SAMN03573302	CFSAN032600	SRR3606735	13	Poultry	Avian	chicken	2014	North America	United States	California	15	26	Heidelberg
SAMN03573311	CFSAN032609	SRR3606728	13	Poultry	Avian	chicken	2014	North America	United States	Arkansas	15	26	Heidelberg
SAMN03988233	CVM N52032	SRR2407553	13	Poultry	Avian	Chicken Legs	2014	North America	United States	Missouri	15	26	Heidelberg
SAMN03573261	IEH-NGS-SAL-02845	SRR2047318	13	Poultry	Avian	chicken	2014	North America	United States	California	15	26	Heidelberg
SAMN03487675	IEH-NGS-SAL-02776	SRR2047294	13	Poultry	Avian	turkey	2014	North America	United States	Minnesota	15	26	Heidelberg
SAMN03464801	IEH-NGS-SAL-02612	SRR2015674	13	Poultry	Avian	chicken	2014	North America	United States	Arkansas	15	26	Heidelberg
SAMN03573269	IEH-NGS-SAL-02853	SRR2047328	13	Poultry	Avian	chicken	2014	North America	United States	Texas	15	26	Heidelberg
SAMN03573298	CFSAN032596	SRR3606739	13	Poultry	Avian	chicken	2014	North America	United States	Washington	15	26	Heidelberg
SAMN03573267	IEH-NGS-SAL-02851	SRR2047326	13	Poultry	Avian	chicken	2014	North America	United States	California	15	26	Heidelberg
SAMN03573271	IEH-NGS-SAL-02855	SRR2047330	13	Poultry	Avian	chicken	2014	North America	United States	Washington	15	26	Heidelberg
SAMN03573279	IEH-NGS-SAL-02863	SRR2047343	13	Poultry	Avian	chicken	2014	North America	United States	California	15	26	Heidelberg
SAMN03487707	IEH-NGS-SAL-02808	SRR2043292	13	Poultry	Avian	chicken	2014	North America	United States	Arkansas	15	26	Heidelberg
SAMN03360857	IEH-NGS-SAL-02140	SRR1861636	13	Poultry	Avian	chicken	2014	North America	United States	Arizona	15	26	Heidelberg
SAMN03476166	68683	SRR1966080	14	Human	Human	Human; Homo sapiens	2014	Europe	United Kingdom	-	15	26	Heidelberg
SAMEA104399966	UGBOG316	ERR2204165	15	Poultry	Chicken	Retail	2010	South America	Colombia	Bogotá D.C.	15	26	Heidelberg
SAMEA104399973	UGVAL515	ERR2204172	15	Poultry	Chicken	Retail	2011	South America	Colombia	Valle del Cauca	15	26	Heidelberg
SAMEA104399974	UGBUC832	ERR2204173	15	Poultry	Chicken	Retail	2011	South America	Colombia	Santander	15	26	Heidelberg
SAMEA104399995	FVAL369	ERR2204194	15	Poultry	Chicken	Slaughter	2013	South America	Colombia	Valle del Cauca	15	26	Heidelberg
SAMEA104399987	UGBOG1279	ERR2204186	15	Poultry	Chicken	Retail	2012	South America	Colombia	Bogotá D.C.	15	26	Heidelberg
SAMEA104399976	UGCUC867	ERR2204175	15	Poultry	Chicken	Retail	2011	South America	Colombia	Norte de Santander	15	26	Heidelberg
SAMEA104399984	UGBAR1160	ERR2204183	15	Poultry	Chicken	Retail	2011	South America	Colombia	Atlántico	15	26	Heidelberg
SAMEA104399997	FPAS506	ERR2204196	15	Poultry	Chicken	Slaughter	2013	South America	Colombia	Nariño	15	26	Heidelberg
SAMEA104399983	UGBUC1123	ERR2204182	15	Poultry	Chicken	Retail	2011	South America	Colombia	Santander	15	26	Heidelberg
SAMEA104399982	UGBUC1112	ERR2204181	15	Poultry	Chicken	Retail	2011	South America	Colombia	Santander	15	26	Heidelberg
SAMEA104399972	UGCAR507	ERR2204171	15	Poultry	Chicken	Retail	2011	South America	Colombia	Bolívar	15	26	Heidelberg
SAMEA104399990	FSUC414	ERR2204189	15	Poultry	Chicken	Slaughter	2013	South America	Colombia	Sucre	15	26	Heidelberg
SAMEA104399993	FSAN161	ERR2204192	15	Poultry	Chicken	Slaughter	2012	South America	Colombia	Santander	15	26	Heidelberg
SAMEA104399994	FSAN236	ERR2204193	15	Poultry	Chicken	Slaughter	2012	South America	Colombia	Santander	15	26	Heidelberg
SAMN03842020	FSAN332CC	SRR2088775	15	Livestock	Poultry	animal, fecal content at slaughterhouse	2013	South America	Colombia	Santander	15	26	Heidelberg
SAMEA104399970	UGBAR394	ERR2204169	15	Poultry	Chicken	Retail	2011	South America	Colombia	Atlántico	15	26	Heidelberg
SAMEA104399986	UGBAR1187	ERR2204185	15	Poultry	Chicken	Retail	2011	South America	Colombia	Atlántico	15	26	Heidelberg
SAMEA104399991	FCAR509	ERR2204190	15	Poultry	Chicken	Slaughter	2013	South America	Colombia	Bolívar	15	26	Heidelberg
SAMN03455232	IEH-NGS-SAL-02443	SRR1974143	16	Poultry	Avian	chicken	2014	North America	United States	Oregon	15	26	Heidelberg
SAMN03360938	IEH-NGS-SAL-02221	SRR1916096	16	Poultry	Avian	chicken	2014	North America	United States	California	15	26	Heidelberg
SAMN03360897	IEH-NGS-SAL-02180	SRR1909017	16	Poultry	Avian	chicken	2014	North America	United States	California	15	26	Heidelberg
SAMN03418396	IEH-NGS-SAL-02367	SRR1952701	16	Poultry	Avian	chicken	2014	North America	United States	California	15	26	Heidelberg
SAMN02595028	AZ_TG71127	SRR1195684	16	Poultry	Avian	Whole chicken breast	2013	North America	United States	Ohio	15	26	Heidelberg
SAMN03464772	IEH-NGS-SAL-02583	SRR1997787	16	Poultry	Avian	chicken	2014	North America	United States	California	15	26	Heidelberg
SAMN03455275	IEH-NGS-SAL-02486	SRR1976264	16	Poultry	Avian	chicken	2014	North America	United States	California	15	26	Heidelberg
SAMN02908609	CRJJGF_00102	SRR1686577	16	Companion Animal	Feline	Cat	2004	North America	United States	-	15	26	Heidelberg
SAMN04600649	122211	SRR3322349	16	Human	Human	Human; Homo sapiens	2015	Europe	United Kingdom	-	15	26	Heidelberg
SAMN02767020	FL-NRM075	SRR1334673	16	Poultry	Avian	Chicken Breast	2004	North America	United States	Minnesota	15	26	Heidelberg
SAMN02767021	FL-NRM076	SRR1334138	16	Poultry	Avian	Chicken Breast	2004	North America	United States	Minnesota	15	26	Heidelberg
SAMN02767017	FL-NRM072	SRR1333880	16	Poultry	Avian	Chicken Breast	2004	North America	United States	Minnesota	15	26	Heidelberg
SAMN02767019	FL-NRM074	SRR1333881	16	Poultry	Avian	Chicken Breast	2004	North America	United States	Minnesota	15	26	Heidelberg
SAMN02894058	AZ-TG74608	SRR1574320	16	Poultry	Avian	Chicken Breast	2005	North America	United States	Minnesota	15	26	Heidelberg
SAMN03842324	CVM-N15791	SRR2533486	16	Poultry	Avian	chicken breast	2007	North America	United States	New Mexico	15	26	Heidelberg
SAMN04255338	CVM-N23582	SRR3765010	16	Poultry	Avian	Chicken Breast	2009	North America	United States	Oregon	15	26	Heidelberg
SAMN03269372	FL-NRM139	SRR1767788	16	Poultry	Avian	chicken breast	2005	North America	United States	Colorado	15	26	Heidelberg
SAMN03269378	FL-NRM165	SRR1773631	16	Poultry	Avian	chicken breast	2005	North America	United States	Tennessee	15	26	Heidelberg
SAMN03892243	FSIS1501557	SRR2121399	16	Companion Animal	Air	NRTE (Not-Ready-to-Eat) Comminuted Poultry Exploratory Sampling - Chickens	2015	North America	United States	Georgia	15	26	Heidelberg
SAMN03776982	FSIS1501009	SRR2067947	16	Poultry	Avian	NRTE (Not-Ready-to-Eat) Comminuted Poultry Exploratory Sampling - Chickens	2015	North America	United States	Georgia	15	26	Heidelberg
SAMN03289370	IEH-NGS-SAL-02048	SRR1995557	16	Poultry	Avian	chicken	2014	North America	United States	California	15	26	Heidelberg
SAMN03289405	IEH-NGS-SAL-02083	SRR1995559	16	Poultry	Avian	chicken	2014	North America	United States	California	15	26	Heidelberg
SAMN03289407	IEH-NGS-SAL-02085	SRR1995972	16	Poultry	Avian	chicken	2014	North America	United States	Massachusetts	15	26	Heidelberg
SAMN03795475	CFSAN035086	SRR2153004	16	Human	Human	stool; Homo sapiens	2015	North America	United States	New York	15	26	Heidelberg
SAMN03360922	IEH-NGS-SAL-02205	SRR1916113	16	Poultry	Avian	chicken	2014	North America	United States	Arkansas	15	26	Heidelberg
SAMN04090024	FSIS1502274	SRR2421573	16	Poultry	Avian	Raw Intact Chicken	2015	North America	United States	Arkansas	15	26	Heidelberg
SAMN06140423	FSIS1609056	SRR5105614	16	Poultry	Avian	Raw Intact Chicken	2016	North America	United States	Oklahoma	15	26	Heidelberg
SAMN03894061	CVM N43452	SRR2566863	16	Poultry	Avian	Chicken Breast	2013	North America	United States	Colorado	15	26	Heidelberg
SAMN03464901	IEH-NGS-SAL-02712	SRR2035437	16	Poultry	Avian	chicken	2014	North America	United States	Arkansas	15	26	Heidelberg
SAMN03282120	IEH-NGS-SAL-01992	SRR1810570	16	Poultry	Avian	chicken	2014	North America	United States	Arizona	15	26	Heidelberg
SAMN03400412	IEH-NGS-SAL-02335	SRR1950919	16	Poultry	Avian	chicken	2014	North America	United States	Colorado	15	26	Heidelberg
SAMN03487678	IEH-NGS-SAL-02779	SRR2043266	16	Poultry	Avian	chicken	2014	North America	United States	Arkansas	15	26	Heidelberg
SAMN03487683	IEH-NGS-SAL-02784	SRR2043296	16	Poultry	Avian	chicken	2014	North America	United States	Arkansas	15	26	Heidelberg
SAMN03573288	CFSAN032586	SRR3606750	16	Poultry	Avian	chicken	2014	North America	United States	Arkansas	15	26	Heidelberg
SAMN03464739	IEH-NGS-SAL-02550	SRR1988506	16	Poultry	Avian	chicken	2014	North America	United States	Arkansas	15	26	Heidelberg
SAMN03282124	IEH-NGS-SAL-01996	SRR1812874	16	Poultry	Avian	chicken	2014	North America	United States	Arkansas	15	26	Heidelberg
SAMN03464740	IEH-NGS-SAL-02551	SRR1988486	16	Poultry	Avian	chicken	2014	North America	United States	Arkansas	15	26	Heidelberg
SAMN03464726	IEH-NGS-SAL-02537	SRR1982223	16	Poultry	Avian	chicken	2014	North America	United States	Arkansas	15	26	Heidelberg
SAMN03282130	IEH-NGS-SAL-02002	SRR1812803	16	Poultry	Avian	chicken	2014	North America	United States	Arizona	15	26	Heidelberg
SAMN03282132	IEH-NGS-SAL-02004	SRR1812794	16	Poultry	Avian	chicken	2014	North America	United States	Arizona	15	26	Heidelberg
SAMN03360865	IEH-NGS-SAL-02148	SRR1861645	16	Poultry	Avian	chicken	2014	North America	United States	Arizona	15	26	Heidelberg
SAMN03573329	CFSAN032627	SRR3606806	16	Poultry	Avian	chicken	2014	North America	United States	Oregon	15	26	Heidelberg
SAMN03418411	IEH-NGS-SAL-02382	SRR1974096	16	Poultry	Avian	chicken	2014	North America	United States	Arkansas	15	26	Heidelberg
SAMN05416544	CVM N62508	SRR3933050	16	Poultry	Avian	Chicken Breast	2015	North America	United States	Colorado	15	26	Heidelberg
SAMN03464889	CFSAN031244	SRR3622929	16	Poultry	Avian	chicken	2014	North America	United States	Oregon	15	26	Heidelberg
SAMN03464887	CFSAN031242	SRR3622931	16	Poultry	Avian	chicken	2014	North America	United States	Arkansas	15	26	Heidelberg
SAMN03455292	IEH-NGS-SAL-02503	SRR1982189	16	Poultry	Avian	chicken	2014	North America	United States	Arkansas	15	26	Heidelberg
SAMN03282126	IEH-NGS-SAL-01998	SRR1812854	16	Poultry	Avian	chicken	2014	North America	United States	Arizona	15	26	Heidelberg
SAMN03464795	IEH-NGS-SAL-02606	SRR1997789	16	Poultry	Avian	chicken	2014	North America	United States	Oregon	15	26	Heidelberg
SAMN03360953	IEH-NGS-SAL-02236	SRR1918986	16	Poultry	Avian	chicken	2014	North America	United States	Arizona	15	26	Heidelberg
SAMN03464788	IEH-NGS-SAL-02599	SRR1997795	16	Poultry	Avian	chicken	2014	North America	United States	Arkansas	15	26	Heidelberg
SAMN03464839	IEH-NGS-SAL-02650	SRR2017887	16	Poultry	Avian	chicken	2014	North America	United States	Arkansas	15	26	Heidelberg
SAMN03400397	IEH-NGS-SAL-02320	SRR1946999	16	Poultry	Avian	chicken	2014	North America	United States	Arkansas	15	26	Heidelberg
SAMN03418418	IEH-NGS-SAL-02389	SRR1973821	16	Poultry	Avian	chicken	2014	North America	United States	Arkansas	15	26	Heidelberg
SAMN03464821	IEH-NGS-SAL-02632	SRR2015800	16	Poultry	Avian	chicken	2014	North America	United States	Arkansas	15	26	Heidelberg
SAMN03360862	IEH-NGS-SAL-02145	SRR1861838	16	Poultry	Avian	chicken	2014	North America	United States	Arkansas	15	26	Heidelberg
SAMN03360894	IEH-NGS-SAL-02177	SRR1910298	16	Poultry	Avian	chicken	2014	North America	United States	Arkansas	15	26	Heidelberg
SAMN03464759	IEH-NGS-SAL-02570	SRR1997785	16	Poultry	Avian	chicken	2014	North America	United States	Arkansas	15	26	Heidelberg
SAMN03360919	IEH-NGS-SAL-02202	SRR1916092	16	Poultry	Avian	chicken	2014	North America	United States	Arkansas	15	26	Heidelberg
SAMN04576593	CVM N55854	SRR3295509	16	Poultry	Avian	Chicken Legs	2015	North America	United States	Missouri	15	26	Heidelberg
SAMN03418458	IEH-NGS-SAL-02429	SRR1973892	16	Poultry	Avian	chicken	2014	North America	United States	Arkansas	15	26	Heidelberg
SAMN03360879	IEH-NGS-SAL-02162	SRR1861875	16	Poultry	Avian	chicken	2014	North America	United States	Arkansas	15	26	Heidelberg
SAMN03464830	IEH-NGS-SAL-02641	SRR2017866	16	Poultry	Avian	chicken	2014	North America	United States	Arkansas	15	26	Heidelberg
SAMN03360890	IEH-NGS-SAL-02173	SRR1908927	16	Poultry	Avian	chicken	2014	North America	United States	Arkansas	15	26	Heidelberg
SAMN03455307	IEH-NGS-SAL-02518	SRR1982032	16	Poultry	Avian	chicken	2014	North America	United States	Arkansas	15	26	Heidelberg
SAMN03487658	IEH-NGS-SAL-02759	SRR2039243	16	Poultry	Avian	chicken	2014	North America	United States	Oregon	15	26	Heidelberg
SAMN03455281	IEH-NGS-SAL-02492	SRR1976273	16	Poultry	Avian	chicken	2014	North America	United States	Oregon	15	26	Heidelberg
SAMN03573315	CFSAN032613	SRR3606720	16	Poultry	Avian	chicken	2014	North America	United States	Arkansas	15	26	Heidelberg
SAMN03455294	IEH-NGS-SAL-02505	SRR1979270	16	Poultry	Avian	chicken	2014	North America	United States	Arkansas	15	26	Heidelberg
SAMN03455298	IEH-NGS-SAL-02509	SRR1982141	16	Poultry	Avian	chicken	2014	North America	United States	Arkansas	15	26	Heidelberg
SAMN03418383	IEH-NGS-SAL-02354	SRR1973805	16	Poultry	Avian	chicken	2014	North America	United States	California	15	26	Heidelberg
SAMN03400415	IEH-NGS-SAL-02338	SRR1950914	16	Poultry	Avian	chicken	2014	North America	United States	Arkansas	15	26	Heidelberg
SAMN03400362	IEH-NGS-SAL-02285	SRR1946968	16	Poultry	Avian	chicken	2014	North America	United States	Arkansas	15	26	Heidelberg
SAMN03464789	IEH-NGS-SAL-02600	SRR1995544	16	Poultry	Avian	chicken	2014	North America	United States	Arkansas	15	26	Heidelberg
SAMN05416512	CVM N62469	SRR3933018	16	Poultry	Avian	Chicken Breast	2015	North America	United States	Missouri	15	26	Heidelberg
SAMN03464734	IEH-NGS-SAL-02545	SRR1988477	16	Poultry	Avian	chicken	2014	North America	United States	Arkansas	15	26	Heidelberg
SAMN03360868	IEH-NGS-SAL-02151	SRR1861877	16	Poultry	Avian	chicken	2014	North America	United States	California	15	26	Heidelberg
SAMN04025736	FSIS1500904	SRR2227620	16	Companion Animal	Air	NRTE (Not-Ready-to-Eat) Comminuted Poultry Exploratory Sampling - Chickens	2015	North America	United States	Arkansas	15	26	Heidelberg
SAMN03282163	IEH-NGS-SAL-02035	SRR1813442	16	Poultry	Avian	chicken	2014	North America	United States	Arizona	15	26	Heidelberg
SAMN03400318	IEH-NGS-SAL-02241	SRR1918943	16	Poultry	Avian	chicken	2014	North America	United States	Arkansas	15	26	Heidelberg
SAMN03988459	CVM N55379	SRR2407779	16	Poultry	Avian	Chicken Breast	2014	North America	United States	Missouri	15	26	Heidelberg
SAMN03776993	FSIS1501022	SRR2068091	16	Poultry	Avian	NRTE (Not-Ready-to-Eat) Comminuted Poultry Exploratory Sampling - Chickens	2015	North America	United States	Arkansas	15	26	Heidelberg
SAMN05416563	CVM N62529	SRR3933069	16	Poultry	Avian	Chicken Breast	2015	North America	United States	Colorado	15	26	Heidelberg
SAMN02595022	AZ_TG71103	SRR1195624	16	Poultry	Avian	Thin sliced chicken breast	2013	North America	United States	Arkansas	15	26	Heidelberg
SAMN03418459	IEH-NGS-SAL-02430	SRR1973919	16	Poultry	Avian	chicken	2014	North America	United States	Arkansas	15	26	Heidelberg
SAMN03464753	IEH-NGS-SAL-02564	SRR1988488	16	Poultry	Avian	chicken	2014	North America	United States	Arkansas	15	26	Heidelberg
SAMN03573310	CFSAN032608	SRR3606729	16	Poultry	Avian	chicken	2014	North America	United States	Oregon	15	26	Heidelberg
SAMN03455274	IEH-NGS-SAL-02485	SRR1976256	16	Poultry	Avian	chicken	2014	North America	United States	California	15	26	Heidelberg
SAMN03282157	IEH-NGS-SAL-02029	SRR1813450	16	Poultry	Avian	chicken	2014	North America	United States	Arizona	15	26	Heidelberg
SAMN03464804	IEH-NGS-SAL-02615	SRR2015815	16	Poultry	Avian	chicken	2014	North America	United States	Arkansas	15	26	Heidelberg
SAMN03462253	CDPHFDLB-F14M01175-1	SRR3110367	16	Poultry	Avian	raw chicken	2014	North America	United States	California	15	26	Heidelberg
SAMN03282091	IEH-NGS-SAL-01963	SRR1805651	16	Poultry	Avian	chicken	2014	North America	United States	California	15	26	Heidelberg
SAMN03487659	IEH-NGS-SAL-02760	SRR2039245	16	Poultry	Avian	chicken	2014	North America	United States	Arkansas	15	26	Heidelberg
SAMN03462254	CDPHFDLB-F14M01175-2	SRR3110368	16	Poultry	Avian	raw chicken	2014	North America	United States	California	15	26	Heidelberg
SAMN05416579	CVM N62978	SRR3933085	16	Poultry	Avian	Chicken Breast	2015	North America	United States	Oregon	15	26	Heidelberg
SAMN03289414	IEH-NGS-SAL-02092	SRR1995502	16	Poultry	Avian	chicken	2014	North America	United States	Arizona	15	26	Heidelberg
SAMN03464758	IEH-NGS-SAL-02569	SRR1996166	16	Poultry	Avian	chicken	2014	North America	United States	Arkansas	15	26	Heidelberg
SAMN03289429	IEH-NGS-SAL-02107	SRR1995549	16	Poultry	Avian	chicken	2014	North America	United States	Arizona	15	26	Heidelberg
SAMN03487627	IEH-NGS-SAL-02728	SRR2039152	16	Poultry	Avian	chicken	2014	North America	United States	Oregon	15	26	Heidelberg
SAMN02908550	CRJJGF_00043	SRR1686518	17	Poultry	Avian	Chicken	2000	North America	United States	-	15	26	Heidelberg
SAMN05201916	CVM N41751	SRR3664820	17	Poultry	Avian	Chicken Breast	2012	North America	United States	Oregon	15	26	Heidelberg
SAMN02709129	FSIS-FY14-6	SRR1206091	17	Poultry	Avian	chicken drumsticks	2013	North America	United States	California	15	26	Heidelberg
SAMN03269366	FL-NRM101	SRR1752813	17	Poultry	Avian	chicken breast	2005	North America	United States	Oregon	15	26	Heidelberg
SAMN02894080	AZ-TG75004	SRR1583146	17	Poultry	Avian	Chicken Breast	2005	North America	United States	Oregon	15	26	Heidelberg
SAMN03842374	CVM-N16402	SRR2584388	17	Poultry	Avian	chicken breast	2008	North America	United States	California	15	26	Heidelberg
SAMN04255351	CVM-N23601	SRR3173562	17	Poultry	Avian	Chicken Breast	2009	North America	United States	Oregon	15	26	Heidelberg
SAMN03988247	CVM N52046	SRR2407567	17	Poultry	Avian	Chicken Breast	2014	North America	United States	Oregon	15	26	Heidelberg
SAMN02709131	FSIS-FY14-8	SRR1206095	17	Poultry	Avian	chicken leg quarters	2013	North America	United States	California	15	26	Heidelberg
SAMN02709127	FSIS-FY14-4	SRR1206097	17	Poultry	Avian	chicken breast	2013	North America	United States	California	15	26	Heidelberg
SAMN03275368	IEH-NGS-SAL-01927	SRR1799705	17	Poultry	Avian	chicken	2014	North America	United States	California	15	26	Heidelberg
SAMN02709125	FSIS-FY14-2	SRR1206088	17	Poultry	Avian	chicken thighs	2013	North America	United States	California	15	26	Heidelberg
SAMN03988213	CVM N52006	SRR2407533	17	Poultry	Avian	Chicken Wings	2014	North America	United States	California	15	26	Heidelberg
SAMN03894113	CVM N44696	SRR2566915	17	Poultry	Avian	Chicken Breast	2013	North America	United States	California	15	26	Heidelberg
SAMN04208165	FSIS1400425	SRR2759149	17	Companion Animal	Air	NRTE (Not-Ready-to-Eat) Comminuted Poultry Exploratory Sampling - Chickens	2014	North America	United States	Florida	15	26	Heidelberg
SAMN03289366	IEH-NGS-SAL-02044	SRR1818280	17	Poultry	Avian	chicken	2014	North America	United States	Louisiana	15	26	Heidelberg
SAMN02595020	AZ_TG71095	SRR1195693	17	Poultry	Avian	Chicken breast tenderloins	2013	North America	United States	California	15	26	Heidelberg
SAMN06033971	CFSAN056840	SRR5120067	17	Poultry	Avian	Chicken	2014	North America	United States	Washington	15	26	Heidelberg
SAMN03289374	IEH-NGS-SAL-02052	SRR1996163	17	Poultry	Avian	chicken	2014	North America	United States	Louisiana	15	26	Heidelberg
SAMN02894049	AZ-TG74452	SRR1664275	17	Poultry	Avian	Chicken Breast	2005	North America	United States	Maryland	15	26	Heidelberg
SAMN04240632	ADRDL-NS024	SRR3057166	17	Poultry	Air	Gallus gallus domesticus; chicken feces	2015	North America	United States	Minnesota	15	26	Heidelberg
SAMN04240618	ADRDL-NS011	SRR3057208	17	Poultry	Air	Gallus gallus domesticus; chicken feces	2015	North America	United States	Minnesota	15	26	Heidelberg
SAMN03988229	CVM N52028	SRR2407549	17	Poultry	Avian	Chicken Thighs	2014	North America	United States	Minnesota	15	26	Heidelberg
SAMN04208166	FSIS1400426	SRR2759147	17	Companion Animal	Air	NRTE (Not-Ready-to-Eat) Comminuted Poultry Exploratory Sampling - Chickens	2014	North America	United States	Missouri	15	26	Heidelberg
SAMN04240635	ADRDL-NS027	SRR3057169	17	Poultry	Air	Gallus gallus domesticus; chicken feces	2015	North America	United States	Minnesota	15	26	Heidelberg
SAMN03400368	IEH-NGS-SAL-02291	SRR1946969	17	Poultry	Avian	chicken	2014	North America	United States	Minnesota	15	26	Heidelberg
SAMN04240613	ADRDL-NS006	SRR3057203	17	Poultry	Air	Gallus gallus domesticus; chicken feces	2014	North America	United States	Minnesota	15	26	Heidelberg
SAMN04240634	ADRDL-NS026	SRR3057168	17	Poultry	Air	Gallus gallus domesticus; chicken feces	2015	North America	United States	Minnesota	15	26	Heidelberg
SAMN04240609	ADRDL-NS002	SRR2976820	17	Poultry	Air	Gallus gallus domesticus; chicken feces	2014	North America	United States	Minnesota	15	26	Heidelberg
SAMN04240610	ADRDL-NS003	SRR2976826	17	Poultry	Air	Gallus gallus domesticus; chicken feces	2014	North America	United States	Minnesota	15	26	Heidelberg
SAMN04240608	ADRDL-NS001	SRR2976819	17	Poultry	Air	Gallus gallus domesticus; chicken feces	2014	North America	United States	Minnesota	15	26	Heidelberg
SAMN04240611	ADRDL-NS004	SRR3057201	17	Poultry	Air	Gallus gallus domesticus; chicken feces	2014	North America	United States	Minnesota	15	26	Heidelberg
SAMN03400358	IEH-NGS-SAL-02281	SRR1946948	17	Poultry	Avian	chicken	2014	North America	United States	Minnesota	15	26	Heidelberg
SAMN04240633	ADRDL-NS025	SRR3057167	17	Poultry	Air	Gallus gallus domesticus; chicken feces	2015	North America	United States	Minnesota	15	26	Heidelberg
SAMN04572886	CFSAN048299	SRR5016809	17	Poultry	Avian	Chicken	2015	North America	United States	Washington	15	26	Heidelberg
SAMN04279220	FSIS1503365	SRR2925324	17	Poultry	Avian	Comminuted Chicken	2015	North America	United States	Minnesota	15	26	Heidelberg
SAMN04240638	ADRDL-NS029	SRR3057171	17	Poultry	Air	Gallus gallus domesticus; chicken feces	2015	North America	United States	Minnesota	15	26	Heidelberg
SAMN04240617	ADRDL-NS010	SRR3057207	17	Poultry	Air	Gallus gallus domesticus; chicken feces	2015	North America	United States	Minnesota	15	26	Heidelberg
SAMN03894376	CVM N51285	SRR2567178	17	Poultry	Avian	Chicken Breast	2013	North America	United States	Minnesota	15	26	Heidelberg
SAMN04255178	CVM-N26461	SRR3185048	17	Poultry	Avian	Chicken Breast	2010	North America	United States	Minnesota	15	26	Heidelberg
SAMN04240636	ADRDL-NS028	SRR3057170	17	Poultry	Air	Gallus gallus domesticus; chicken feces	2015	North America	United States	Minnesota	15	26	Heidelberg
SAMN04240615	ADRDL-NS008	SRR3057205	17	Poultry	Air	Gallus gallus domesticus; chicken feces	2015	North America	United States	Minnesota	15	26	Heidelberg
SAMN04240639	ADRDL-NS030	SRR3057172	17	Poultry	Air	Gallus gallus domesticus; chicken feces	2015	North America	United States	Minnesota	15	26	Heidelberg
SAMN04240628	ADRDL-NS 020	SRR3057163	17	Poultry	Air	Gallus gallus domesticus; chicken feces	2015	North America	United States	Minnesota	15	26	Heidelberg
SAMN04240614	ADRDL-NS007	SRR3057204	17	Poultry	Air	Gallus gallus domesticus; chicken feces	2015	North America	United States	Minnesota	15	26	Heidelberg
SAMN04572901	CFSAN048308	SRR5016796	17	Poultry	Avian	Chicken	2015	North America	United States	Washington	15	26	Heidelberg
SAMN04240612	ADRDL-NS005	SRR3057202	17	Poultry	Air	Gallus gallus domesticus; chicken feces	2014	North America	United States	Minnesota	15	26	Heidelberg
SAMN03418413	IEH-NGS-SAL-02384	SRR1973617	17	Poultry	Avian	chicken	2014	North America	United States	Arizona	15	26	Heidelberg
SAMN03289428	IEH-NGS-SAL-02106	SRR1996162	17	Poultry	Avian	chicken	2014	North America	United States	Arizona	15	26	Heidelberg
SAMN03418398	IEH-NGS-SAL-02369	SRR1974035	17	Poultry	Avian	chicken	2014	North America	United States	California	15	26	Heidelberg
SAMN03988436	CVM N54740	SRR2407756	17	Poultry	Avian	Chicken Breast	2014	North America	United States	New Mexico	15	26	Heidelberg
SAMN03988294	CVM N53038	SRR2407614	17	Poultry	Avian	Chicken Wings	2014	North America	United States	Missouri	15	26	Heidelberg
SAMN04576594	CVM N55855	SRR3295510	17	Poultry	Avian	Chicken Thighs	2015	North America	United States	Missouri	15	26	Heidelberg
SAMN05416383	CVM N55867	SRR3932889	17	Poultry	Avian	Chicken Wings	2015	North America	United States	Tennessee	15	26	Heidelberg
SAMN04576629	CVM N56560	SRR3295545	17	Poultry	Avian	Chicken Breast	2015	North America	United States	Georgia	15	26	Heidelberg
SAMN04507542	FSIS1605672	SRR3184121	17	Poultry	Avian	Animal-Chicken-Young Chicken	2016	North America	United States	Texas	15	26	Heidelberg
SAMN05416549	CVM N62513	SRR3933055	17	Poultry	Avian	Chicken Breast	2015	North America	United States	Colorado	15	26	Heidelberg
SAMN03892239	FSIS1501552	SRR2121671	17	Poultry	Avian	Raw Intact Chicken	2015	North America	United States	Arkansas	15	26	Heidelberg
SAMN03892238	FSIS1501549	SRR2121400	17	Companion Animal	Air	NRTE (Not-Ready-to-Eat) Comminuted Poultry Exploratory Sampling - Chickens	2015	North America	United States	Washington	15	26	Heidelberg
SAMN04576672	CVM N58003	SRR3295588	17	Poultry	Avian	Chicken Breast	2015	North America	United States	New Mexico	15	26	Heidelberg
SAMN03282154	IEH-NGS-SAL-02026	SRR1813458	17	Poultry	Avian	chicken	2014	North America	United States	Arkansas	15	26	Heidelberg
SAMN05771767	CVM N62474	SRR4280608	17	Poultry	Avian	Chicken Breast	2015	North America	United States	New Mexico	15	26	Heidelberg
SAMN03464896	IEH-NGS-SAL-02707	SRR2035389	17	Poultry	Avian	chicken	2014	North America	United States	Arkansas	15	26	Heidelberg
SAMN03360951	IEH-NGS-SAL-02234	SRR1918947	17	Poultry	Avian	chicken	2014	North America	United States	Arkansas	15	26	Heidelberg
SAMN03400365	IEH-NGS-SAL-02288	SRR1946981	17	Poultry	Avian	chicken	2014	North America	United States	Arkansas	15	26	Heidelberg
SAMN03894082	CVM N43473	SRR2566884	17	Poultry	Avian	Chicken Breast	2013	North America	United States	New Mexico	15	26	Heidelberg
SAMN03988375	CVM N54269	SRR2407695	17	Poultry	Avian	Chicken Breast	2014	North America	United States	New Mexico	15	26	Heidelberg
SAMN03988363	CVM N54257	SRR2407683	17	Poultry	Avian	Chicken Breast	2014	North America	United States	New Mexico	15	26	Heidelberg
SAMN05416516	CVM N62473	SRR3933022	17	Poultry	Avian	Chicken Breast	2015	North America	United States	New Mexico	15	26	Heidelberg
SAMN04316370	FSIS1500958	SRR2973701	17	Poultry	Avian	Animal-Chicken-Young Chicken	2015	North America	United States	Texas	15	26	Heidelberg
SAMN03418444	IEH-NGS-SAL-02415	SRR1973638	17	Poultry	Avian	chicken	2014	North America	United States	Arizona	15	26	Heidelberg
SAMN03289398	IEH-NGS-SAL-02076	SRR1995740	17	Poultry	Avian	chicken	2014	North America	United States	California	15	26	Heidelberg
SAMN03892240	FSIS1501554	SRR2121401	17	Companion Animal	Air	NRTE (Not-Ready-to-Eat) Comminuted Poultry Exploratory Sampling - Chickens	2015	North America	United States	Texas	15	26	Heidelberg
SAMN03282143	IEH-NGS-SAL-02015	SRR1813449	17	Poultry	Avian	chicken	2014	North America	United States	California	15	26	Heidelberg
SAMN03400325	IEH-NGS-SAL-02248	SRR1918966	17	Poultry	Avian	chicken	2014	North America	United States	Ohio	15	26	Heidelberg
SAMN03487650	IEH-NGS-SAL-02751	SRR2039236	17	Poultry	Avian	chicken	2014	North America	United States	Oregon	15	26	Heidelberg
SAMN03282072	IEH-NGS-SAL-01944	SRR1803121	17	Poultry	Avian	chicken	2014	North America	United States	Ohio	15	26	Heidelberg
SAMN06127062	FSIS1608947	SRR5091713	17	Poultry	Avian	Raw Intact Chicken	2016	North America	United States	Georgia	15	26	Heidelberg
SAMN04217163	FSIS1504700	SRR2829314	17	Poultry	Avian	Animal-Chicken-Young Chicken	2015	North America	United States	Georgia	15	26	Heidelberg
SAMN05416485	CVM N62441	SRR3932991	17	Poultry	Avian	Chicken Breast	2015	North America	United States	Georgia	15	26	Heidelberg
SAMN05416486	CVM N62442	SRR3932992	17	Poultry	Avian	Chicken Breast	2015	North America	United States	Georgia	15	26	Heidelberg
SAMN06183458	FSIS1608968	SRR5129730	17	Poultry	Avian	Raw Intact Chicken	2016	North America	United States	Pennsylvania	15	26	Heidelberg
SAMN06127058	FSIS1608943	SRR5091710	17	Poultry	Avian	Comminuted Chicken	2016	North America	United States	Georgia	15	26	Heidelberg
SAMN06163777	FSIS1608673	SRR5120716	17	Poultry	Avian	Chicken Carcass	2016	North America	United States	Georgia	15	26	Heidelberg
SAMN06046152	FSIS1608639	SRR5043994	17	Poultry	Avian	Raw Intact Chicken	2016	North America	United States	Georgia	15	26	Heidelberg
SAMN06015796	FSIS1608438	SRR5019854	17	Poultry	Avian	Comminuted Chicken	2016	North America	United States	Georgia	15	26	Heidelberg
SAMN03455263	IEH-NGS-SAL-02474	SRR1976233	17	Poultry	Avian	chicken	2014	North America	United States	Oregon	15	26	Heidelberg
SAMN03418430	IEH-NGS-SAL-02401	SRR1974020	17	Poultry	Avian	chicken	2014	North America	United States	California	15	26	Heidelberg
SAMN03418425	IEH-NGS-SAL-02396	SRR1955234	17	Poultry	Avian	chicken	2014	North America	United States	California	15	26	Heidelberg
SAMN03289362	IEH-NGS-SAL-02040	SRR1818278	17	Poultry	Avian	chicken	2014	North America	United States	Ohio	15	26	Heidelberg
SAMN03418403	IEH-NGS-SAL-02374	SRR1973853	17	Poultry	Avian	chicken	2014	North America	United States	California	15	26	Heidelberg
SAMN03275366	IEH-NGS-SAL-01925	SRR1796062	17	Poultry	Avian	chicken	2014	North America	United States	Ohio	15	26	Heidelberg
SAMN06127066	FSIS1608951	SRR5091723	17	Poultry	Avian	Comminuted Chicken	2016	North America	United States	Texas	15	26	Heidelberg
SAMN03487652	IEH-NGS-SAL-02753	SRR2039242	17	Poultry	Avian	chicken	2014	North America	United States	California	15	26	Heidelberg
SAMN04297199	FSIS1503494	SRR2961918	17	Poultry	Avian	Comminuted Chicken	2015	North America	United States	Texas	15	26	Heidelberg
SAMN03289361	IEH-NGS-SAL-02039	SRR1818276	17	Poultry	Avian	chicken	2014	North America	United States	Ohio	15	26	Heidelberg
SAMN03418391	IEH-NGS-SAL-02362	SRR1974113	17	Poultry	Avian	chicken	2014	North America	United States	Ohio	15	26	Heidelberg
SAMN03946232	15MN00350	SRR2533356	17	Poultry	Air	frozen raw stuffed chicken product	2015	North America	United States	Minnesota	15	26	Heidelberg
SAMN03360883	IEH-NGS-SAL-02166	SRR1909008	17	Poultry	Avian	chicken	2014	North America	United States	Arizona	15	26	Heidelberg
SAMN03360869	IEH-NGS-SAL-02152	SRR1861853	17	Poultry	Avian	chicken	2014	North America	United States	California	15	26	Heidelberg
SAMN03418412	IEH-NGS-SAL-02383	SRR1974006	17	Poultry	Avian	chicken	2014	North America	United States	Arizona	15	26	Heidelberg
SAMN03418446	IEH-NGS-SAL-02417	SRR1974036	17	Poultry	Avian	chicken	2014	North America	United States	Arizona	15	26	Heidelberg
SAMN03418404	IEH-NGS-SAL-02375	SRR1973793	17	Poultry	Avian	chicken	2014	North America	United States	California	15	26	Heidelberg
SAMN03400319	IEH-NGS-SAL-02242	SRR1918948	17	Poultry	Avian	chicken	2014	North America	United States	Ohio	15	26	Heidelberg
SAMN03487639	IEH-NGS-SAL-02740	SRR2039096	17	Poultry	Avian	chicken	2014	North America	United States	California	15	26	Heidelberg
SAMN03282087	IEH-NGS-SAL-01959	SRR1803042	17	Poultry	Avian	chicken	2014	North America	United States	Ohio	15	26	Heidelberg
SAMN03282079	IEH-NGS-SAL-01951	SRR1802982	17	Poultry	Avian	chicken	2014	North America	United States	Illinois	15	26	Heidelberg
SAMN04025738	FSIS1500906	SRR2227575	17	Companion Animal	Air	NRTE (Not-Ready-to-Eat) Comminuted Poultry Exploratory Sampling - Chickens	2015	North America	United States	Texas	15	26	Heidelberg
SAMN03154406	FSIS1400265	SRR1636698	17	Poultry	Avian	Comminuted poultry	2014	North America	United States	Texas	15	26	Heidelberg
SAMN03464728	IEH-NGS-SAL-02539	SRR1982057	17	Poultry	Avian	chicken	2014	North America	United States	Ohio	-241	NaN	Heidelberg
SAMN03400355	IEH-NGS-SAL-02278	SRR1946875	17	Poultry	Avian	turkey	2014	North America	United States	California	15	26	Heidelberg
SAMN03455258	IEH-NGS-SAL-02469	SRR1973879	17	Poultry	Avian	chicken	2014	North America	United States	Oregon	15	26	Heidelberg
SAMN03418392	IEH-NGS-SAL-02363	SRR1973676	17	Poultry	Avian	chicken	2014	North America	United States	Ohio	15	26	Heidelberg
SAMN03418439	IEH-NGS-SAL-02410	SRR1973636	17	Poultry	Avian	chicken	2014	North America	United States	California	15	26	Heidelberg
SAMN03842286	CVM-N15748	SRR2533442	17	Poultry	Avian	chicken breast	2007	North America	United States	Colorado	15	26	Heidelberg
SAMN04287665	FSIS1503462	SRR2954368	17	Poultry	Avian	Raw Intact Chicken	2015	North America	United States	Washington	15	26	Heidelberg
SAMN03842368	CVM-N15836	SRR2584391	17	Poultry	Avian	chicken breast	2007	North America	United States	Connecticut	15	26	Heidelberg
SAMN02203174	CFSAN001910	SRR1696753	17	Food	-	-	2004	North America	United States	Oregon	15	26	Heidelberg
SAMN02313941	CFSAN003463	SRR1200648	17	Environment	Water	rinse	2005	North America	United States	Oregon	15	26	Heidelberg
SAMN01933205	CFSAN002067	SRR1696767	17	Human	Human	Homo sapiens; clinical; Homo sapiens	2012	North America	United States	Washington	15	26	Heidelberg
SAMN01933203	CFSAN002065	SRR1696765	17	Human	Human	Homo sapiens; clinical; Homo sapiens	2012	North America	United States	Washington	15	26	Heidelberg
SAMN05201832	CVM N39857	SRR3664713	17	Poultry	Avian	Chicken Breast	2012	North America	United States	Minnesota	15	26	Heidelberg
SAMN01933200	CFSAN002062	SRR1696764	17	Human	Human	Homo sapiens; clinical; Homo sapiens	2012	North America	United States	Washington	15	26	Heidelberg
SAMN02313960	CFSAN003482	SRR1200643	17	Environment	Water	rinse	2005	North America	United States	California	15	26	Heidelberg
SAMN02313962	CFSAN003484	SRR1200651	17	Environment	Water	rinse	2009	North America	United States	Washington	15	26	Heidelberg
SAMN04255342	CVM-N23586	SRR3306204	17	Poultry	Avian	Chicken Breast	2009	North America	United States	Oregon	15	26	Heidelberg
SAMN04255340	CVM-N23584	SRR3271897	17	Poultry	Avian	Chicken Breast	2009	North America	United States	Oregon	15	26	Heidelberg
SAMN04255341	CVM-N23585	SRR3306215	17	Poultry	Avian	Chicken Breast	2009	North America	United States	Oregon	15	26	Heidelberg
SAMN03154399	FSIS1400258	SRR1636694	17	Poultry	Avian	chicken carcass	2014	North America	United States	Pennsylvania	15	26	Heidelberg
SAMN02261104	AZ_TG68076	SRR1021743	17	Poultry	Avian	chicken breast	2008	North America	United States	New Mexico	15	26	Heidelberg
SAMN04218282	CVM-N19848	SRR3399784	17	Poultry	Avian	Chicken Breast	2008	North America	United States	New Mexico	15	26	Heidelberg
SAMN05201532	CVM N29365	SRR3665026	17	Poultry	Avian	Chicken Breast	2011	North America	United States	New Mexico	15	26	Heidelberg
SAMN03455236	IEH-NGS-SAL-02447	SRR1973708	17	Poultry	Avian	chicken	2014	North America	United States	Ohio	15	26	Heidelberg
SAMN03418438	IEH-NGS-SAL-02409	SRR1973618	17	Poultry	Avian	chicken	2014	North America	United States	California	15	26	Heidelberg
SAMN03894291	CVM N48704	SRR2567093	17	Poultry	Avian	Chicken Thighs	2013	North America	United States	Louisiana	15	26	Heidelberg
SAMN03988312	CVM N53056	SRR2407632	17	Poultry	Avian	Chicken Breast	2014	North America	United States	New Mexico	15	26	Heidelberg
SAMN05201856	CVM N40392	SRR3664749	17	Poultry	Avian	Chicken Breast	2012	North America	United States	New Mexico	15	26	Heidelberg
SAMN03400371	IEH-NGS-SAL-02294	SRR1946923	17	Poultry	Avian	chicken	2014	North America	United States	Arkansas	15	26	Heidelberg
SAMN02699340	CVM N42239	SRR3664866	17	Poultry	Avian	chicken breast	2012	North America	United States	New Mexico	15	26	Heidelberg
SAMN03894373	CVM N51282	SRR2567175	17	Poultry	Avian	Chicken Breast	2013	North America	United States	Missouri	15	26	Heidelberg
SAMN03988361	CVM N54255	SRR2407681	17	Poultry	Avian	Chicken Breast	2014	North America	United States	New Mexico	15	26	Heidelberg
SAMN03282106	IEH-NGS-SAL-01978	SRR1810515	17	Poultry	Avian	chicken	2014	North America	United States	California	15	26	Heidelberg
SAMN03360885	IEH-NGS-SAL-02168	SRR1908991	17	Poultry	Avian	chicken	2014	North America	United States	Arizona	15	26	Heidelberg
SAMN05201952	CVM N42241	SRR3664868	17	Poultry	Avian	Chicken Breast	2012	North America	United States	New Mexico	15	26	Heidelberg
SAMN02699187	CVM N29307	SRR3664968	17	Poultry	Avian	chicken breast	2011	North America	United States	Colorado	15	26	Heidelberg
SAMN04255212	CVM-N26651	SRR3219185	17	Poultry	Avian	Chicken Breast	2010	North America	United States	New Mexico	15	26	Heidelberg
SAMN03464874	CFSAN031229	SRR3622944	17	Poultry	Avian	chicken	2014	North America	United States	California	15	26	Heidelberg
SAMN03455296	IEH-NGS-SAL-02507	SRR1982208	17	Poultry	Avian	chicken	2014	North America	United States	Mississippi	15	26	Heidelberg
SAMN03218379	CFSAN025714	SRR1695735	17	Poultry	Avian	whole eggs	2012	North America	United States	Iowa	15	26	Heidelberg
SAMN04255216	CVM-N26655	SRR3225368	17	Poultry	Avian	Chicken Breast	2010	North America	United States	New Mexico	15	26	Heidelberg
SAMN03464813	IEH-NGS-SAL-02624	SRR2015675	17	Poultry	Avian	chicken	2014	North America	United States	Mississippi	15	26	Heidelberg
SAMN03894308	CVM N50428	SRR2567110	17	Poultry	Avian	Chicken Breast	2013	North America	United States	New Mexico	15	26	Heidelberg
SAMN03487662	IEH-NGS-SAL-02763	SRR2039239	17	Poultry	Avian	chicken	2014	North America	United States	Mississippi	15	26	Heidelberg
SAMN03282116	IEH-NGS-SAL-01988	SRR1810553	17	Poultry	Avian	chicken	2014	North America	United States	Mississippi	15	26	Heidelberg
SAMN03282113	IEH-NGS-SAL-01985	SRR1810552	17	Poultry	Avian	chicken	2014	North America	United States	California	15	26	Heidelberg
SAMN03289391	IEH-NGS-SAL-02069	SRR1996182	17	Poultry	Avian	chicken	2014	North America	United States	Idaho	15	26	Heidelberg
SAMN03289389	IEH-NGS-SAL-02067	SRR1995505	17	Poultry	Avian	chicken	2014	North America	United States	Mississippi	15	26	Heidelberg
SAMN03464893	IEH-NGS-SAL-02704	SRR2035390	17	Poultry	Avian	chicken	2014	North America	United States	Mississippi	15	26	Heidelberg
SAMN03289388	IEH-NGS-SAL-02066	SRR1996186	17	Poultry	Avian	chicken	2014	North America	United States	Mississippi	15	26	Heidelberg
SAMN03894388	CVM N51297	SRR2567190	17	Poultry	Avian	Chicken Breast	2013	North America	United States	New Mexico	15	26	Heidelberg
SAMN03464814	IEH-NGS-SAL-02625	SRR2015696	17	Poultry	Avian	chicken	2014	North America	United States	Mississippi	15	26	Heidelberg
SAMN03464802	IEH-NGS-SAL-02613	SRR2015922	17	Poultry	Avian	chicken	2014	North America	United States	California	15	26	Heidelberg
SAMN03289392	IEH-NGS-SAL-02070	SRR1995517	17	Poultry	Avian	chicken	2014	North America	United States	Mississippi	15	26	Heidelberg
SAMN03573312	CFSAN032610	SRR3606727	17	Poultry	Avian	chicken	2014	North America	United States	Mississippi	15	26	Heidelberg
SAMN03573264	IEH-NGS-SAL-02848	SRR2047321	17	Poultry	Avian	chicken	2014	North America	United States	Mississippi	15	26	Heidelberg
SAMN03360949	IEH-NGS-SAL-02232	SRR1916125	17	Poultry	Avian	chicken	2014	North America	United States	Mississippi	15	26	Heidelberg
SAMN03418394	IEH-NGS-SAL-02365	SRR1973984	17	Poultry	Avian	chicken	2014	North America	United States	California	15	26	Heidelberg
SAMN02595035	AZ_TG71155	SRR1201357	17	Poultry	Avian	Whole chicken breast	2013	North America	United States	Colorado	15	26	Heidelberg
SAMN03154405	FSIS1400264	SRR1636686	17	Poultry	Avian	Comminuted poultry	2014	North America	United States	Arkansas	15	26	Heidelberg
SAMN03154418	FSIS1400278	SRR1636682	17	Poultry	Avian	Comminuted poultry	2013	North America	United States	Mississippi	15	26	Heidelberg
SAMN03154419	FSIS1400279	SRR1636691	17	Poultry	Avian	Comminuted poultry	2014	North America	United States	Arkansas	15	26	Heidelberg
SAMN03360903	IEH-NGS-SAL-02186	SRR1910303	17	Poultry	Avian	chicken	2014	North America	United States	Arkansas	15	26	Heidelberg
SAMN02767035	FL-NRM090	SRR1363326	17	Poultry	Avian	Chicken Breast	2004	North America	United States	New Mexico	15	26	Heidelberg
SAMN03269392	FL-NRM234	SRR1801538	17	Poultry	Avian	chicken breast	2006	North America	United States	Colorado	15	26	Heidelberg
SAMN03269368	FL-NRM117	SRR1752821	17	Poultry	Avian	chicken breast	2005	North America	United States	Oregon	15	26	Heidelberg
SAMN04218339	CVM-N19860	SRR3418279	17	Poultry	Avian	Chicken Breast	2008	North America	United States	New Mexico	15	26	Heidelberg
SAMN02261110	AZ_TG68100	SRR1021811	17	Poultry	Avian	chicken breast	2008	North America	United States	New Mexico	15	26	Heidelberg
SAMN02894073	AZ-TG74872	SRR1609689	17	Poultry	Avian	Chicken Breast	2005	North America	United States	New Mexico	15	26	Heidelberg
SAMN04218335	CVM-N19857	SRR3400013	17	Poultry	Avian	Chicken Breast	2008	North America	United States	New Mexico	15	26	Heidelberg
SAMN02261108	AZ_TG68092	SRR1021809	17	Poultry	Avian	chicken breast	2008	North America	United States	New Mexico	15	26	Heidelberg
SAMN03842302	CVM-N15765	SRR2533457	17	Poultry	Avian	chicken breast	2007	North America	United States	New Mexico	15	26	Heidelberg
SAMN04218280	CVM-N19846	SRR3399771	17	Poultry	Avian	Chicken Breast	2008	North America	United States	New Mexico	15	26	Heidelberg
SAMN02261115	AZ_TG68120	SRR1021816	17	Poultry	Avian	chicken breast	2009	North America	United States	New Mexico	15	26	Heidelberg
SAMN02261121	AZ_TG68144	SRR1002841	17	Poultry	Avian	chicken breast	2009	North America	United States	New Mexico	15	26	Heidelberg
SAMN03842336	CVM-N15803	SRR2533528	17	Poultry	Avian	chicken breast	2007	North America	United States	New Mexico	2943	26	Heidelberg
SAMN02767012	FL-NRM067	SRR1334224	17	Poultry	Avian	Chicken Breast	2004	North America	United States	Minnesota	15	26	Heidelberg
SAMN02767013	FL-NRM068	SRR1334486	17	Poultry	Avian	Chicken Breast	2004	North America	United States	Minnesota	15	26	Heidelberg
SAMN02767014	FL-NRM069	SRR1333872	17	Poultry	Avian	Chicken Breast	2004	North America	United States	Minnesota	15	26	Heidelberg
SAMN03464787	IEH-NGS-SAL-02598	SRR1997799	17	Poultry	Avian	chicken	2014	North America	United States	Mississippi	15	26	Heidelberg
SAMN03282160	IEH-NGS-SAL-02032	SRR1813452	17	Poultry	Avian	chicken	2014	North America	United States	Mississippi	15	26	Heidelberg
SAMN03418461	IEH-NGS-SAL-02432	SRR1970573	17	Poultry	Avian	chicken	2014	North America	United States	Mississippi	15	26	Heidelberg
SAMN03282115	IEH-NGS-SAL-01987	SRR1810563	17	Poultry	Avian	chicken	2014	North America	United States	California	15	26	Heidelberg
SAMN03455295	IEH-NGS-SAL-02506	SRR1982230	17	Poultry	Avian	chicken	2014	North America	United States	Texas	15	26	Heidelberg
SAMN03988273	CVM N53016	SRR2407593	17	Poultry	Avian	Chicken Legs	2014	North America	United States	Colorado	15	26	Heidelberg
SAMN03464811	IEH-NGS-SAL-02622	SRR2015918	17	Poultry	Avian	chicken	2014	North America	United States	Texas	15	26	Heidelberg
SAMN03464786	IEH-NGS-SAL-02597	SRR1997807	17	Poultry	Avian	chicken	2014	North America	United States	Texas	15	26	Heidelberg
SAMN03462250	CDPHFDLB-F14M01169-2	SRR3096065	17	Poultry	Avian	raw chicken	2014	North America	United States	California	15	26	Heidelberg
SAMN03462249	CDPHFDLB-F14M01169-1	SRR3096064	17	Poultry	Avian	raw chicken	2014	North America	United States	California	15	26	Heidelberg
SAMN03487682	IEH-NGS-SAL-02783	SRR2043295	17	Poultry	Avian	chicken	2014	North America	United States	California	15	26	Heidelberg
SAMN05201779	CVM N38889	SRR3664646	17	Poultry	Avian	Chicken Breast	2012	North America	United States	New Mexico	15	26	Heidelberg
SAMN05201780	CVM N38890	SRR3664647	17	Poultry	Avian	Chicken Breast	2012	North America	United States	New Mexico	15	26	Heidelberg
SAMN03894339	CVM N51248	SRR2567141	17	Poultry	Avian	Chicken Breast	2013	North America	United States	Colorado	15	26	Heidelberg
SAMN04311832	FSIS1505054	SRR2970918	17	Poultry	Avian	Raw Intact Chicken	2015	North America	United States	Arkansas	15	26	Heidelberg
SAMN04208164	FSIS1400424	SRR2759137	17	Companion Animal	Air	NRTE (Not-Ready-to-Eat) Comminuted Poultry Exploratory Sampling - Chickens	2013	North America	United States	Texas	15	26	Heidelberg
SAMN03360926	IEH-NGS-SAL-02209	SRR1916124	17	Poultry	Avian	chicken	2014	North America	United States	California	15	26	Heidelberg
SAMN03152405	H120520593	SRR1635104	17	Human	Human	Human; Homo sapiens	2012	Europe	United Kingdom	-	15	26	Heidelberg
SAMN03894197	CVM N46818	SRR2566999	17	Poultry	Avian	Chicken Breast	2013	North America	United States	Colorado	15	26	Heidelberg
SAMN03892264	FSIS1501548	SRR2121670	17	Companion Animal	Air	NRTE (Not-Ready-to-Eat) Comminuted Poultry Exploratory Sampling - Chickens	2015	North America	United States	Texas	15	26	Heidelberg
SAMN03894247	CVM N47717	SRR2567049	17	Poultry	Avian	Chicken Breast	2013	North America	United States	New Mexico	15	26	Heidelberg
SAMN03988272	CVM N53015	SRR2407592	17	Poultry	Avian	Chicken Breast	2014	North America	United States	Colorado	15	26	Heidelberg
SAMN03573249	IEH-NGS-SAL-02833	SRR2047306	17	Poultry	Avian	chicken	2014	North America	United States	California	15	26	Heidelberg
SAMN03892242	FSIS1501556	SRR2121672	17	Companion Animal	Air	NRTE (Not-Ready-to-Eat) Comminuted Poultry Exploratory Sampling - Chickens	2015	North America	United States	Texas	15	26	Heidelberg
SAMN06046044	FSIS1608624	SRR5043225	17	Poultry	Avian	Raw Intact Chicken	2016	North America	United States	Texas	15	26	Heidelberg
SAMN05416555	CVM N62520	SRR3933061	17	Poultry	Avian	Chicken Breast	2015	North America	United States	Colorado	15	26	Heidelberg
SAMN05416435	CVM N58642	SRR3932941	17	Poultry	Avian	Chicken Breast	2015	North America	United States	Missouri	15	26	Heidelberg
SAMN03154414	FSIS1400273	SRR1636701	17	Poultry	Avian	Comminuted poultry	2014	North America	United States	California	15	26	Heidelberg
SAMN03154401	FSIS1400260	SRR1636685	17	Poultry	Avian	Comminuted poultry	2014	North America	United States	Texas	15	26	Heidelberg
SAMN03154402	FSIS1400261	SRR1636677	17	Poultry	Avian	Comminuted poultry	2014	North America	United States	Texas	15	26	Heidelberg
SAMN03154416	FSIS1400275	SRR1636689	17	Poultry	Avian	Comminuted poultry	2014	North America	United States	California	15	26	Heidelberg
SAMN03154403	FSIS1400262	SRR1636696	17	Poultry	Avian	Comminuted poultry	2014	North America	United States	Texas	15	26	Heidelberg
SAMN03154411	FSIS1400270	SRR1636687	17	Poultry	Avian	Comminuted poultry	2014	North America	United States	Texas	15	26	Heidelberg
SAMN03282074	IEH-NGS-SAL-01946	SRR1803089	17	Poultry	Avian	chicken	2014	North America	United States	Ohio	15	26	Heidelberg
SAMN03795398	CFSAN035009	SRR2981209	17	Human	Human	stool; Homo sapiens	2015	North America	United States	New York	15	26	Heidelberg
SAMN03154404	FSIS1400263	SRR1636697	17	Poultry	Avian	Comminuted poultry	2014	North America	United States	Texas	15	26	Heidelberg
SAMN03464870	CFSAN031225	SRR3622948	17	Poultry	Avian	chicken	2014	North America	United States	California	15	26	Heidelberg
SAMN03154410	FSIS1400269	SRR1636699	17	Poultry	Avian	Comminuted poultry	2014	North America	United States	California	15	26	Heidelberg
SAMN03154413	FSIS1400272	SRR1636681	17	Poultry	Avian	Comminuted poultry	2014	North America	United States	Texas	15	26	Heidelberg
SAMN03921966	FSIS1501731	SRR2125860	17	Companion Animal	Air	NRTE (Not-Ready-to-Eat) Comminuted Poultry Exploratory Sampling - Chickens	2015	North America	United States	California	15	26	Heidelberg
SAMN03154421	FSIS1400281	SRR1636693	17	Poultry	Avian	Comminuted poultry	2014	North America	United States	Illinois	15	26	Heidelberg
SAMN03154412	FSIS1400271	SRR1636700	17	Poultry	Avian	Comminuted poultry	2014	North America	United States	California	15	26	Heidelberg
SAMN03154408	FSIS1400267	SRR1636679	17	Poultry	Avian	Comminuted poultry	2014	North America	United States	Texas	15	26	Heidelberg
SAMN03154407	FSIS1400266	SRR1636678	17	Poultry	Avian	Comminuted poultry	2014	North America	United States	Texas	15	26	Heidelberg
SAMN03154422	FSIS1400282	SRR1636683	17	Poultry	Avian	Comminuted poultry	2014	North America	United States	Texas	15	26	Heidelberg
SAMN03154409	FSIS1400268	SRR1636680	17	Poultry	Avian	Comminuted poultry	2014	North America	United States	Texas	15	26	Heidelberg
SAMN03154415	FSIS1400274	SRR1636688	17	Poultry	Avian	Comminuted poultry	2014	North America	United States	Texas	15	26	Heidelberg
SAMN03154400	FSIS1400259	SRR1636695	17	Poultry	Avian	Comminuted poultry	2014	North America	United States	California	15	26	Heidelberg
SAMN03154417	FSIS1400277	SRR1636690	17	Poultry	Avian	Comminuted poultry	2014	North America	United States	Pennsylvania	15	26	Heidelberg
SAMN01933207	CFSAN002071	SRR1696791	17	Human	Human	Homo sapiens; clinical; Homo sapiens	2006	North America	United States	New York	15	26	Heidelberg
SAMN04255159	CVM-N26089	SRR3184193	17	Poultry	Avian	Chicken Breast	2010	North America	United States	New York	15	26	Heidelberg
SAMN03894191	CVM N46811	SRR2566993	17	Poultry	Avian	Chicken Wings	2013	North America	United States	California	15	26	Heidelberg
SAMN02849900	IEH-NGS-SAL-00787	SRR1511491	17	Livestock	Bovine	Bovine (tissue)	2007	North America	United States	Oregon	15	26	Heidelberg
SAMN03269390	FL-NRM227	SRR1793261	17	Poultry	Avian	chicken breast	2006	North America	United States	California	15	26	Heidelberg
SAMN04218161	CVM-N19728	SRR3219140	17	Poultry	Avian	Chicken Breast	2008	North America	United States	California	15	26	Heidelberg
SAMN03842285	CVM-N15747	SRR2533440	17	Poultry	Avian	chicken breast	2007	North America	United States	Colorado	15	26	Heidelberg
SAMN05201488	CVM N29303	SRR3664964	17	Poultry	Avian	Chicken Breast	2011	North America	United States	California	15	26	Heidelberg
SAMN02313956	CFSAN003478	SRR1200626	17	Environment	Water	rinse	2009	North America	United States	California	15	26	Heidelberg
SAMN04218180	CVM-N19744	SRR3223101	17	Poultry	Avian	Chicken Breast	2008	North America	United States	Colorado	15	26	Heidelberg
SAMN02147122	Gen_001783	SRR863393	17	Food	-	-	2013	North America	United States	California	15	26	Heidelberg
SAMN02203171	CFSAN001907	SRR1696775	17	Food	-	-	2010	North America	United States	California	15	26	Heidelberg
SAMN04255251	CVM-N27358	SRR3330376	17	Poultry	Avian	Chicken Breast	2010	North America	United States	California	15	26	Heidelberg
SAMN05201625	CVM N31830	SRR3665158	17	Poultry	Avian	Chicken Breast	2011	North America	United States	Colorado	15	26	Heidelberg
SAMN02766962	FL-NRM017	SRR1299356	17	Poultry	Avian	Chicken Breast	2004	North America	United States	Connecticut	15	26	Heidelberg
SAMN02849861	IEH-NGS-SAL-00748	SRR1511567	17	-	Avian	Avian (carcass)	2007	North America	United States	Oregon	15	26	Heidelberg
SAMN03269367	FL-NRM103	SRR1752870	17	Poultry	Avian	chicken breast	2005	North America	United States	Oregon	15	26	Heidelberg
SAMN04255116	CVM-N23837	SRR3096085	17	Poultry	Avian	Chicken Breast	2010	North America	United States	Oregon	15	26	Heidelberg
SAMN02203177	CFSAN001914	SRR1696757	17	Food	-	-	2004	North America	United States	Oregon	15	26	Heidelberg
SAMN02313952	CFSAN003474	SRR1200614	17	Environment	Water	rinse	2004	North America	United States	Oregon	15	26	Heidelberg
SAMN02894034	AZ-TG74992	SRR1951840	17	Poultry	Avian	Ground Turkey	2005	North America	United States	New York	15	26	Heidelberg
SAMN04255164	CVM-N26096	SRR3185036	17	Poultry	Avian	Chicken Breast	2010	North America	United States	Oregon	15	26	Heidelberg
SAMN01933198	CFSAN002060	SRR1696781	17	Human	Human	Homo sapiens; clinical; Homo sapiens	2011	North America	United States	Washington	15	26	Heidelberg
SAMN03269373	FL-NRM149	SRR1767798	17	Poultry	Avian	chicken breast	2005	North America	United States	California	15	26	Heidelberg
SAMN02203182	CFSAN001919	SRR1696760	17	Food	-	-	2009	North America	United States	Oregon	-169	26	Heidelberg
SAMN01933195	CFSAN002057	SRR1696789	17	Human	Human	Homo sapiens; clinical; Homo sapiens	2010	North America	United States	Washington	15	26	Heidelberg
SAMN01933196	CFSAN002058	SRR1696762	17	Human	Human	Homo sapiens; clinical; Homo sapiens	2010	North America	United States	Washington	15	26	Heidelberg
SAMN05201953	CVM N42242	SRR3664869	17	Poultry	Avian	Chicken Breast	2012	North America	United States	Oregon	15	26	Heidelberg
SAMN02147121	Gen_001782	SRR863392	17	Food	-	-	2013	North America	United States	California	15	26	Heidelberg
SAMN03988477	CVM N55397	SRR2407797	17	Poultry	Avian	Chicken Breast	2014	North America	United States	Washington	15	26	Heidelberg
SAMN06033969	CFSAN056842	SRR5120064	17	Poultry	Avian	Chicken	2014	North America	United States	Washington	15	26	Heidelberg
SAMN01933202	CFSAN002064	GCF_000505705	17	Human	Human	Human; Homo sapiens	2012	North America	United States	Washington	15	26	Heidelberg
SAMN05201920	CVM N41755	SRR3664824	17	Poultry	Avian	Chicken Breast	2012	North America	United States	Washington	15	26	Heidelberg
SAMN01933204	CFSAN002066	SRR1696766	17	Human	Human	Homo sapiens; clinical; Homo sapiens	2012	North America	United States	Washington	15	26	Heidelberg
SAMN01933206	CFSAN002068	SRR1696768	17	Human	Human	Homo sapiens; clinical; Homo sapiens	2012	North America	United States	Washington	15	26	Heidelberg
SAMN01933199	CFSAN002061	SRR1145622	17	Human	Human	Homo sapiens; clinical; Homo sapiens	2011	North America	United States	Washington	15	26	Heidelberg
SAMN01933201	CFSAN002063	SRR1696782	17	Human	Human	Homo sapiens; clinical; Homo sapiens	2012	North America	United States	Washington	15	26	Heidelberg
SAMN03275367	IEH-NGS-SAL-01926	SRR1799704	17	Poultry	Avian	chicken	2014	North America	United States	California	15	26	Heidelberg
SAMN03988442	CVM N54746	SRR2407762	17	Poultry	Avian	Chicken Breast	2014	North America	United States	Oregon	15	26	Heidelberg
SAMN03988335	CVM N53080	SRR2407655	17	Poultry	Avian	Chicken Breast	2014	North America	United States	Washington	15	26	Heidelberg
SAMN03573275	IEH-NGS-SAL-02859	SRR2047334	17	Poultry	Avian	chicken	2014	North America	United States	California	15	26	Heidelberg
SAMN04218222	CVM-N19787	SRR3330221	17	Poultry	Avian	Chicken Breast	2008	North America	United States	Georgia	15	26	Heidelberg
SAMN04255370	CVM-N23626	SRR3184160	17	Poultry	Avian	Chicken Breast	2009	North America	United States	Pennsylvania	15	26	Heidelberg
SAMN04256112	CVM-N23823	SRR3116192	17	Poultry	Avian	Chicken Breast	2010	North America	United States	New York	15	26	Heidelberg
SAMN04255091	CVM-N23824	SRR3136890	17	Poultry	Avian	Chicken Breast	2010	North America	United States	New York	15	26	Heidelberg
SAMN02766986	FL-NRM041	SRR1300612	17	Poultry	Avian	Chicken Breast	2004	North America	United States	Connecticut	15	26	Heidelberg
SAMN02894042	AZ-TG74372	SRR3223152	17	Poultry	Avian	Chicken Breast	2005	North America	United States	Georgia	15	26	Heidelberg
SAMN04218111	CVM-N18565	SRR3194539	17	Poultry	Avian	Chicken Breast	2008	North America	United States	Pennsylvania	15	26	Heidelberg
SAMN04337213	FSIS1503436	SRR3000023	17	Poultry	Avian	Animal-Chicken-Young Chicken	2015	North America	United States	Delaware	15	26	Heidelberg
SAMN06163818	FSIS1609239	SRR5120873	17	Poultry	Avian	Comminuted Chicken	2016	North America	United States	Georgia	15	26	Heidelberg
SAMN06161167	FSIS1609084	SRR5121553	17	Poultry	Avian	Raw Intact Chicken	2016	North America	United States	Virginia	15	26	Heidelberg
SAMN03892128	0000-0053-2553	SRR2134676	17	Human	Human	wound; Homo sapiens; Age: 65; male	2015	North America	United States	Massachusetts	15	26	Heidelberg
SAMN04040901	0000-0053-3961	SRR2341507	17	Human	Human	stool; female; Homo sapiens; Age: 58	2015	North America	United States	Massachusetts	15	26	Heidelberg
SAMN04040900	0000-0053-3958	SRR2341484	17	Human	Human	wound; male; Homo sapiens; Age: 65	2015	North America	United States	Massachusetts	15	26	Heidelberg
SAMN04075784	0000-0053-5923	SRR2401909	17	Human	Human	wound; Homo sapiens; Age: 65; male	2015	North America	United States	Massachusetts	15	26	Heidelberg
SAMN04211870	FSIS1504772	SRR2778077	17	Poultry	Avian	Comminuted Chicken	2015	North America	United States	Maine	15	26	Heidelberg
SAMN04156683	FSIS1504511	SRR2587485	17	Poultry	Avian	Comminuted Chicken	2015	North America	United States	Maine	15	26	Heidelberg
SAMN03921960	FSIS1501376	SRR2125862	17	Companion Animal	Air	NRTE (Not-Ready-to-Eat) Comminuted Poultry Exploratory Sampling - Chickens	2015	North America	United States	South Carolina	15	26	Heidelberg
SAMN03940291	FSIS1502255	SRR2669665	17	Poultry	Avian	Comminuted Chicken	2015	North America	United States	Georgia	15	26	Heidelberg
SAMN04025737	FSIS1500905	SRR2227606	17	Companion Animal	Air	NRTE (Not-Ready-to-Eat) Comminuted Poultry Exploratory Sampling - Chickens	2015	North America	United States	Georgia	15	26	Heidelberg
SAMN03946230	15MN00348	SRR2669611	17	Poultry	Air	frozen raw stuffed chicken product	2015	North America	United States	Minnesota	15	26	Heidelberg
SAMN04101288	FSIS1504451	SRR2483565	17	Poultry	Avian	Comminuted Chicken	2015	North America	United States	Illinois	15	26	Heidelberg
SAMN03940287	FSIS1501285	SRR2669932	17	Poultry	Avian	Raw Intact Chicken	2015	North America	United States	North Carolina	15	26	Heidelberg
SAMN03940289	FSIS1501855	SRR2131863	17	Companion Animal	Air	NRTE (Not-Ready-to-Eat) Comminuted Poultry Exploratory Sampling - Chickens	2015	North America	United States	Virginia	15	26	Heidelberg
SAMN03795453	CFSAN035064	SRR2156501	17	Human	Human	stool; Homo sapiens	2015	North America	United States	New York	15	26	Heidelberg
SAMN03795460	CFSAN035071	SRR2156607	17	Human	Human	stool; Homo sapiens	2015	North America	United States	New York	15	26	Heidelberg
SAMN04025740	FSIS1500908	SRR2227599	17	Companion Animal	Air	NRTE (Not-Ready-to-Eat) Comminuted Poultry Exploratory Sampling - Chickens	2015	North America	United States	Michigan	15	26	Heidelberg
SAMN03838584	15MN00249	SRR2669607	17	Poultry	Air	frozen raw stuffed chicken product	2015	North America	United States	Minnesota	15	26	Heidelberg
SAMN03838583	15MN00248	SRR2669606	17	Poultry	Air	frozen raw stuffed chicken product	2015	North America	United States	Minnesota	15	26	Heidelberg
SAMN03478481	5346	SRR1968390	17	Food	-	-	2014	Europe	United Kingdom	-	15	26	Heidelberg
SAMN06113914	ADRDL-774	SRR5155653	17	Environment	Soil/Dust	Drag Swab	2011	South America	Brazil	-	15	26	Heidelberg
SAMN02313943	CFSAN003465	SRR1200633	17	Livestock	Bovine	Ground Beef	2005	North America	United States	Missouri	15	26	Heidelberg
SAMN03269389	FL-NRM218	SRR1793260	17	Poultry	Avian	chicken breast	2006	North America	United States	California	15	26	Heidelberg
SAMN02313948	CFSAN003470	SRR1200635	17	Environment	Water	rinse	2007	North America	United States	California	15	26	Heidelberg
SAMN02313963	CFSAN003485	SRR1200650	17	Environment	Water	rinse	2009	North America	United States	California	15	26	Heidelberg
SAMN01933197	CFSAN002059	SRR1696763	17	Human	Human	Homo sapiens; clinical; Homo sapiens	2011	North America	United States	Washington	15	26	Heidelberg
SAMN03894329	CVM N50449	SRR2567131	17	Poultry	Avian	Chicken Wings	2013	North America	United States	Washington	15	26	Heidelberg
SAMN04255234	CVM-N26926	SRR3294537	17	Poultry	Avian	Chicken Breast	2010	North America	United States	Oregon	15	26	Heidelberg
SAMN04255417	CVM-N23703	SRR3173558	17	Poultry	Avian	Chicken Breast	2010	North America	United States	California	15	26	Heidelberg
SAMN01933194	CFSAN002056	SRR1696788	17	Human	Human	Homo sapiens; clinical; Homo sapiens	2010	North America	United States	Washington	15	26	Heidelberg
SAMN05201527	CVM N29356	SRR3665017	17	Poultry	Avian	Chicken Breast	2011	North America	United States	Colorado	15	26	Heidelberg
SAMN04255192	CVM-N26621	SRR3214113	17	Poultry	Avian	Chicken Breast	2010	North America	United States	California	15	26	Heidelberg
SAMN04208171	FSIS1400474	SRR2759138	17	Poultry	Avian	Raw Intact Chicken	2013	North America	United States	California	15	26	Heidelberg
SAMN04208172	FSIS1400475	SRR2759145	17	Poultry	Avian	Raw Intact Chicken	2013	North America	United States	California	15	26	Heidelberg
SAMN02989057	CFSAN023341	SRR1575945	17	Human	Human	feces; Homo sapiens	2004	North America	United States	Minnesota	15	26	Heidelberg
SAMN04014665	FSIS1500749	SRR2188120	17	Poultry	Avian	Animal-Chicken-Young Chicken	2015	North America	United States	New York	15	26	Heidelberg
SAMN05416447	CVM N58654	SRR3932953	17	Poultry	Avian	Chicken Breast	2015	North America	United States	New York	15	26	Heidelberg
SAMN05416567	CVM N62534	SRR3933073	17	Poultry	Avian	Ground Turkey	2015	North America	United States	Connecticut	15	26	Heidelberg
SAMN04376176	FSIS1505232	SRR3062388	17	Poultry	Avian	Raw Intact Chicken	2015	North America	United States	Virginia	15	26	Heidelberg
SAMN05416569	CVM N62536	SRR3933075	17	Poultry	Avian	Chicken Breast	2015	North America	United States	Connecticut	15	26	Heidelberg
SAMN05416568	CVM N62535	SRR3933074	17	Poultry	Avian	Chicken Breast	2015	North America	United States	Connecticut	15	26	Heidelberg
SAMN05416570	CVM N62537	SRR3933076	17	Poultry	Avian	Chicken Breast	2015	North America	United States	Connecticut	15	26	Heidelberg
SAMN04376175	FSIS1505231	SRR3062393	17	Poultry	Avian	Raw Intact Chicken	2015	North America	United States	Virginia	15	26	Heidelberg
SAMN05968674	FSIS1608205	SRR4841756	17	Poultry	Avian	Raw Intact Chicken	2016	North America	United States	New York	15	26	Heidelberg
SAMN04156727	12-4374	SRR2896022	17	Human	Human	human stool; Homo sapiens	2012	North America	Canada	Quebec	15	26	Heidelberg
SAMN03795454	CFSAN035065	SRR2156486	17	Human	Human	stool; Homo sapiens	2015	North America	United States	New York	15	26	Heidelberg
SAMN03216746	FDA00008607	SRR1745561	17	Feed	Meat	rabbit ears (dog treats)	2014	North America	Canada	-	15	26	Heidelberg
SAMN05416558	CVM N62523	SRR3933064	17	Poultry	Avian	Chicken Breast	2015	North America	United States	Colorado	15	26	Heidelberg
SAMN03795467	CFSAN035078	SRR2156580	17	Human	Human	stool; Homo sapiens	2015	North America	United States	New York	15	26	Heidelberg
SAMN03795348	CFSAN034959	SRR2174124	17	Human	Human	stool; Homo sapiens	2015	North America	United States	New York	15	26	Heidelberg
SAMN04856235	FSIS1606259	SRR3383899	17	Poultry	Avian	Raw Intact Chicken	2016	North America	United States	Pennsylvania	15	26	Heidelberg
SAMN05991438	FSIS1608268	SRR5002306	17	Poultry	Avian	Comminuted Chicken	2016	North America	United States	Ohio	15	26	Heidelberg
SAMN02313951	CFSAN003473	SRR1200646	17	Environment	Water	rinse	2004	North America	United States	Georgia	15	26	Heidelberg
SAMN01933208	CFSAN002072	SRR1696783	17	Human	Human	Homo sapiens; clinical; Homo sapiens	2006	North America	United States	New York	15	26	Heidelberg
SAMN02313959	CFSAN003481	SRR1200632	17	Environment	Water	rinse	2005	North America	United States	Mississippi	15	26	Heidelberg
SAMN02313947	CFSAN003469	SRR1200645	17	Environment	Water	rinse	2007	North America	United States	Mississippi	15	26	Heidelberg
SAMN02313958	CFSAN003480	SRR1200639	17	Food	Composite Food	ready to eat product	2005	North America	United States	Georgia	15	26	Heidelberg
SAMN02313955	CFSAN003477	SRR1200649	17	Environment	Water	rinse	2009	North America	United States	Missouri	15	26	Heidelberg
SAMN02313944	CFSAN003466	SRR1200615	17	Environment	Water	rinse	2006	North America	United States	Missouri	15	26	Heidelberg
SAMN02313953	CFSAN003475	SRR1200638	17	Environment	Water	rinse	2008	North America	United States	Missouri	15	26	Heidelberg
SAMN01933210	CFSAN002074	SRR1696784	17	Human	Human	Homo sapiens; clinical; Homo sapiens	2009	North America	United States	New York	15	26	Heidelberg
SAMN02261130	AZ_TG68180	SRR1002850	17	Poultry	Avian	chicken breast	2009	North America	United States	New Mexico	15	26	Heidelberg
SAMN04376233	FSIS1503582	SRR3062665	17	Poultry	Avian	Animal-Chicken-Young Chicken	2015	North America	United States	Alabama	15	26	Heidelberg
SAMN02908593	CRJJGF_00086	SRR1686561	17	Poultry	Air	Young chicken rinse	2004	North America	United States	-	15	26	Heidelberg
SAMN02313957	CFSAN003479	SRR1200628	17	Environment	Water	rinse	2009	North America	United States	North Carolina	15	26	Heidelberg
SAMN01933209	CFSAN002073	SRR1696754	17	Human	Human	Homo sapiens; clinical; Homo sapiens	2008	North America	United States	New York	15	26	Heidelberg
SAMN04443750	FDA00009602	SRR2906732	17	Food	Meat	Chicken bites wrapped in bacon	2015	North America	Canada	-	15	26	Heidelberg
SAMN02313965	CFSAN003487	SRR1200630	17	Poultry	Avian	ground chicken	2011	North America	United States	Florida	15	26	Heidelberg
SAMN03894189	CVM N45958	SRR2566991	17	Poultry	Avian	Chicken Breast	2013	North America	United States	Tennessee	15	26	Heidelberg
SAMN05201839	CVM N40364	SRR3664723	17	Poultry	Avian	Chicken Breast	2012	North America	United States	Georgia	15	26	Heidelberg
SAMN04568448	FSIS1605911	SRR3240200	17	Poultry	Avian	Animal-Chicken-Young Chicken	2016	North America	United States	Florida	15	26	Heidelberg
SAMN02313966	CFSAN003488	SRR1200641	17	Poultry	Avian	chicken	2012	North America	United States	Florida	15	26	Heidelberg
SAMN02313954	CFSAN003476	SRR1200647	17	Environment	Water	rinse	2008	North America	United States	North Carolina	15	26	Heidelberg
SAMN06046149	FSIS1608636	SRR5044003	17	Poultry	Avian	Chicken Carcass	2016	North America	United States	Pennsylvania	15	26	Heidelberg
SAMN03988411	CVM N54715	SRR2407731	17	Poultry	Avian	Chicken Wings	2014	North America	United States	Minnesota	15	26	Heidelberg
SAMN04933493	CFSAN048091	SRR3993261	17	Environment	Water	creek water	2015	North America	United States	Virginia	15	26	Heidelberg
SAMN04933565	CFSAN048132	SRR3929180	17	Environment	Soil/Dust	sediment	2015	North America	United States	Virginia	15	26	Heidelberg
SAMN04933501	CFSAN048099	SRR3993716	17	Environment	Water	creek water	2015	North America	United States	Virginia	15	26	Heidelberg
SAMN04933560	CFSAN048131	SRR3929160	17	Environment	Soil/Dust	sediment	2015	North America	United States	Virginia	15	26	Heidelberg
SAMN03455300	IEH-NGS-SAL-02511	SRR1982126	17	Poultry	Avian	chicken	2014	North America	United States	Arkansas	15	26	Heidelberg
SAMN04933503	CFSAN048101	SRR3993718	17	Environment	Water	creek water	2015	North America	United States	Virginia	15	26	Heidelberg
SAMN03988393	CVM N54287	SRR2407713	17	Poultry	Avian	Chicken Breast	2014	North America	United States	Tennessee	15	26	Heidelberg
SAMN03988394	CVM N54288	SRR2407714	17	Poultry	Avian	Chicken Wings	2014	North America	United States	Tennessee	15	26	Heidelberg
aSample ID for downloaded genomes is equivalent to the Biosample ID as available in Enterobase and NCBI
*No Sample ID designation was available, however the genome of this strain is available for download on Enterobase

## Sheet: Sheet1
	ILLUMINA	Paired	500	SRX1317594	389203110	251,SRR2585414	ILLUMINA	Paired	500	SRX1317594
	ILLUMINA	Paired		SRX986977	247718200	94
	ILLUMINA	Paired		SRX1674981	574952084	98
	ILLUMINA	Paired		SRX988066	348633216	96
	ILLUMINA	Paired	500	SRX424423	250142658	239
	ILLUMINA	Paired	500	SRX892894	577624944	241
	ILLUMINA	Paired		SRX1674631	379585556	98
	ILLUMINA	Paired	500	SRX1503000	366206400	175
	ILLUMINA	Paired	500	SRX1038973	827768250	225
	ILLUMINA	Paired		SRX985503	242642268	99
	ILLUMINA	Paired	500	SRX1452290	279962550	235
	ILLUMINA	Paired	300	SRX2164106	281547042	147
	ILLUMINA	Paired	500	SRX2311095	118826500	181
	ILLUMINA	Paired		SRX989420	354213552	98
	ILLUMINA	Paired		SRX984504	236279196	97
	ILLUMINA	Paired		SRX990334	336533472	99
	ILLUMINA	Paired		SRX985881	304703756	98
	Sequencing Platform	Sequencing Library	Insert Size	Experiment	Bases	Average Length	Status)
	ILLUMINA	Paired		SRX989808	462538296	99
	ILLUMINA	Paired		SRX985358	207031176	99
	ILLUMINA	Paired		SRX988388	287693060	95
	ILLUMINA	Paired	500	SRX555537	311055360	192
	ILLUMINA	Paired		SRX990497	314251584	96
	ILLUMINA	Paired	500	SRX1565263	226835216	232
	ILLUMINA	Paired	500	SRX1630366	163759708	266
	ILLUMINA	Paired	500	SRX1630369	558231552	256
	ILLUMINA	Paired		SRX754705	325761282	99
	ILLUMINA	Paired		SRX983889	284692416	96
	ILLUMINA	Paired		SRX985962	252903308	98
	ILLUMINA	Paired	500	SRX1149812	383529408	232
	ILLUMINA	Paired		SRX991001	290048832	96
	ILLUMINA	Paired		SRX755500	270055368	99
	ILLUMINA	Paired	300	SRX1482319	827747850	129
	ILLUMINA	Paired	500	SRX1091709	467284494	227
	ILLUMINA	Paired	500	SRX769327	427525380	230
	ILLUMINA	Paired	300	SRX2199815	289848504	132
	ILLUMINA	Paired	500	SRX1792735	463119654	233
	ILLUMINA	Paired	300	SRX2155573	530862944	136
	ILLUMINA	Paired	300	SRX2155445	362129376	136
	ILLUMINA	Paired	500	SRX1159743	432455682	239
	ILLUMINA	Paired	500	SRX1850272	204578820	194
	ILLUMINA	Paired	500	SRX2085130	246917682	219
	ILLUMINA	Paired	500	SRX2212398	492909680	235
	ILLUMINA	Paired	500	SRX2159047	579660180	242
	ILLUMINA	Paired	500	SRX2332714	402934080	240
	Sequencing Platform	Sequencing Library	Insert Size	Experiment	Bases	Average Length	Status)
	ILLUMINA	Paired		SRX2546123	387796500	250
	ILLUMINA	Paired	500	SRX554435	177673260	222
	ILLUMINA	Paired	500	SRX1293632	229284180	206
	ILLUMINA	Paired		SRX1962371	363807072	272
	ILLUMINA	Paired		SRX1962372	326630160	262
	ILLUMINA	Paired		SRX1962294	286106620	262
	ILLUMINA	Paired		SRX1308697	324632544	272
	ILLUMINA	Paired		SRX1308692	391409150	275
	ILLUMINA	Paired		SRX1308840	351135400	275
	ILLUMINA	Paired		SRX1245774	415654496	269
	ILLUMINA	Paired		SRX1245906	288740448	279
	ILLUMINA	Paired		SRX1662523	283053536	272
	ILLUMINA	Paired		SRX2182222	338155308	278
	ILLUMINA	Paired		SRX1308610	431763988	227
	ILLUMINA	Paired	500	SRX1009814	314941704	231
	ILLUMINA	Paired	250	SRX399403	1239226164	99
	ILLUMINA	Paired		SRX1843752	313021722	267
	ILLUMINA	Paired	500	SRX708058	394494520	238
	ILLUMINA	Paired	500	SRX1098807	280219818	213
	ILLUMINA	Paired	500	SRX905565	499264290	203
	ILLUMINA	Paired	500	SRX905586	264567944	212
	ILLUMINA	Paired		SRX791457	414005376	96
	ILLUMINA	Paired		SRX791451	354755136	96
	ILLUMINA	Paired		SRX791528	380106524	98
	ILLUMINA	Paired	500	SRX1503060	460452132	229
	ILLUMINA	Paired		SRX1962323	340667928	279
	ILLUMINA	Paired	500	SRX1009150	264933504	216
	ILLUMINA	Paired	500	SRX1037522	271409850	225
	ILLUMINA	Paired	500	SRX554358	323186326	229
	ILLUMINA	Paired	500	SRX554436	679186262	197
	ILLUMINA	Paired	500	SRX1555471	365880960	240
	ILLUMINA	Paired	500	SRX553391	401795648	184
	ILLUMINA	Paired	500	SRX553375	421962260	190
	ILLUMINA	Paired	500	SRX553440	584216016	188
	ILLUMINA	Paired	500	SRX553412	415298708	181
	ILLUMINA	Paired	500	SRX553399	347147360	196
	ILLUMINA	Paired	500	SRX700254	581209920	240
	ILLUMINA	Paired	500	SRX756899	372241200	230
	ILLUMINA	Paired	500	SRX769236	278713896	237
	ILLUMINA	Paired	500	SRX857315	500270760	165
	ILLUMINA	Paired	500	SRX857316	461254248	196
	ILLUMINA	Paired	500	SRX857328	420294852	158
	ILLUMINA	Paired	500	SRX838854	355315614	237
	ILLUMINA	Paired	500	SRX1643711	485914044	231
	ILLUMINA	Paired	500	SRX708066	495348546	231
	ILLUMINA	Paired	500	SRX1629906	312138480	237
	ILLUMINA	Paired	500	SRX569725	447295820	146
	ILLUMINA	Paired	500	SRX708034	195583112	236
	ILLUMINA	Paired	500	SRX853864	485153296	152
	ILLUMINA	Paired	500	SRX853467	500177560	155
	ILLUMINA	Paired	250	SRX436236	378849772	98
	ILLUMINA	Paired	500	SRX867171	534716008	172
	ILLUMINA	Paired	500	SRX708035	261907844	233
	ILLUMINA	Paired	500	SRX700290	344398698	233
	ILLUMINA	Paired	500	SRX875487	495911190	211
	ILLUMINA	Paired	500	SRX952439	305810560	220
	ILLUMINA	Paired	500	SRX875485	447440576	209
	ILLUMINA	Paired	500	SRX1630641	319169466	231
	ILLUMINA	Paired	500	SRX838859	232031536	242
	ILLUMINA	Paired	500	SRX755942	487758240	230
	ILLUMINA	Paired	500	SRX1629907	313371864	228
	ILLUMINA	Paired	500	SRX1629908	280738096	232
	ILLUMINA	Paired	500	SRX333945	339574050	145
	ILLUMINA	Paired		SRX1308702	428888350	275
	ILLUMINA	Paired	500	SRX1365421	362207940	246
	ILLUMINA	Paired	500	SRX1365409	205290936	246
	ILLUMINA	Paired	500	SRX2435311	211684728	274
	ILLUMINA	Paired	500	SRX1365419	407816720	244
	ILLUMINA	Paired	500	SRX1008811	229668010	209
	ILLUMINA	Paired		SRX1245773	365891040	270
	ILLUMINA	Paired	500	SRX492547	408715164	198
	ILLUMINA	Paired	500	SRX501906	575340398	239
	ILLUMINA	Paired		SRX1308844	253129490	205
	ILLUMINA	Paired	500	SRX501898	543946292	226
	ILLUMINA	Paired		SRX1308772	279064152	276
	ILLUMINA	Paired	500	SRX890297	240051600	225
	ILLUMINA	Paired	500	SRX1365413	219620008	244
	ILLUMINA	Paired		SRX1308845	257798914	277
	ILLUMINA	Paired	500	SRX1122685	438085902	123
	ILLUMINA	Paired	500	SRX1317089	630241440	240,SRR2584394	ILLUMINA	Paired	500	SRX1317089
	ILLUMINA	Paired		SRX1308622	330286176	274
	ILLUMINA	Paired	500	SRX871240	413789448	228
	ILLUMINA	Paired	500	SRX1140073	185109120	240
	ILLUMINA	Paired	500	SRX1365408	169697592	243
	ILLUMINA	Paired	500	SRX1626332	606501824	232
	ILLUMINA	Paired	500	SRX995316	383058156	219
	ILLUMINA	Paired	500	SRX1626348	371039620	238
	ILLUMINA	Paired	500	SRX1621534		,SRR3210441	ILLUMINA	Paired	500	SRX1618705	379978424	238
	ILLUMINA	Paired	500	SRX1629845	520289420	238
	ILLUMINA	Paired	500	SRX501897	576574560	240
	ILLUMINA	Paired	500	SRX501902	456953112	236
	ILLUMINA	Paired	500	SRX1008572	255629144	194
	ILLUMINA	Paired	500	SRX501896	843033128	238
	ILLUMINA	Paired	500	SRX501904	734712368	236
	ILLUMINA	Paired	500	SRX867057	175498730	229
	ILLUMINA	Paired	500	SRX501900	569029512	236
	ILLUMINA	Paired	500	SRX1365411	314640270	245
	ILLUMINA	Paired		SRX1245726	306937310	271
	ILLUMINA	Paired	500	SRX1555476	512231322	229
	ILLUMINA	Paired	500	SRX730340	459335534	239
	ILLUMINA	Paired	500	SRX853669	516717714	181
	ILLUMINA	Paired	500	SRX743804	325037790	231
	ILLUMINA	Paired	500	SRX708033	532359130	235
	ILLUMINA	Paired	500	SRX853668	448640150	175
	ILLUMINA	Paired	500	SRX755924	522399384	234
	ILLUMINA	Paired	500	SRX857348	398959264	176
	ILLUMINA	Paired		SRX1308652	359459100	234
	ILLUMINA	Paired		SRX1843587	430195904	236
	ILLUMINA	Paired		SRX1843718	413371140	273
	ILLUMINA	Paired		SRX1843588	397553232	172
	ILLUMINA	Paired		SRX791356	442231680	96
	ILLUMINA	Paired	500	SRX1711783	119037500	178
	ILLUMINA	Paired	300	SRX2396668	588091378	149
	ILLUMINA	Paired	300	SRX2368008	476612004	134
	ILLUMINA	Paired		SRX791497	368702852	98
	ILLUMINA	Paired		SRX791355	474994944	96
	ILLUMINA	Paired		SRX1843799	320334912	216
	ILLUMINA	Paired	500	SRX1883226	285000348	246
	ILLUMINA	Paired		SRX791536	308522032	98
	ILLUMINA	Paired	500	SRX1041570	181029888	208
	ILLUMINA	Paired		SRX1308920	160473452	283
	ILLUMINA	Paired		SRX791534	337721328	98
	ILLUMINA	Paired		SRX791525	263406752	98
	ILLUMINA	Paired	300	SRX1707595	180079800	150
	ILLUMINA	Paired	500	SRX2435280	466158972	282
	ILLUMINA	Paired	300	SRX2338317	409695570	135
	ILLUMINA	Paired	300	SRX1707603	216823500	150
	ILLUMINA	Paired	300	SRX1707634	216240600	150
	ILLUMINA	Paired	300	SRX1707649	155909726	149
	ILLUMINA	Paired	300	SRX1707606	234200100	150
	ILLUMINA	Paired	300	SRX1707635	195281400	150
	ILLUMINA	Paired	300	SRX1707642	197940000	150
	ILLUMINA	Paired	500	SRX1716897	229831976	187
	ILLUMINA	Paired	300	SRX1707636	155502000	150
	ILLUMINA	Paired	300	SRX1707613	119143380	149
	ILLUMINA	Paired	300	SRX1707612	284604006	149
	ILLUMINA	Paired	300	SRX1707596	261572778	149
	ILLUMINA	Paired	300	SRX1707617	146267400	150
	ILLUMINA	Paired		SRX1308637	447932628	234
	ILLUMINA	Paired	300	SRX1707616	185148294	149
	ILLUMINA	Paired	300	SRX1707646	270829200	150
	ILLUMINA	Paired	300	SRX1707644	182353200	150
	ILLUMINA	Paired	500	SRX554417	530859232	202
	ILLUMINA	Paired	500	SRX554363	457769620	154
	ILLUMINA	Paired	500	SRX668318	482463440	215
	ILLUMINA	Paired	500	SRX845991	427063692	197
	ILLUMINA	Paired	500	SRX1629896	469138510	233
	ILLUMINA	Paired	500	SRX849089	481927666	209
	ILLUMINA	Paired	500	SRX756880	434109756	233
	ILLUMINA	Paired	500	SRX730337	463195600	238
	ILLUMINA	Paired	500	SRX663157	522166258	229
	ILLUMINA	Paired	500	SRX581725	439743036	199
	ILLUMINA	Paired		SRX791481	270279100	98
	ILLUMINA	Paired	500	SRX1294019	567258078	237
	ILLUMINA	Paired	500	SRX1294018	442561808	232
	ILLUMINA	Paired	500	SRX1293937	367979760	230
	ILLUMINA	Paired	500	SRX1293939	651296980	230
	ILLUMINA	Paired		SRX791532	341694248	98
	ILLUMINA	Paired		SRX791533	346834936	98
	ILLUMINA	Paired	500	SRX1659692	576926640	233
	ILLUMINA	Paired	500	SRX1659696	354795380	241
	ILLUMINA	Paired	500	SRX1132037	515327032	233
	ILLUMINA	Paired	500	SRX885337	370588520	197
	ILLUMINA	Paired	500	SRX1293619	458453970	195
	ILLUMINA	Paired	500	SRX1132029	680950968	227
	ILLUMINA	Paired	500	SRX1341311	513453564	234
	ILLUMINA	Paired	500	SRX1659678	250416960	240
	ILLUMINA	Paired	500	SRX1650955	554891512	227
	ILLUMINA	Paired	500	SRX1341695	524340296	178
	ILLUMINA	Paired	500	SRX1643712	459852120	234
	ILLUMINA	Paired	500	SRX700257	616480134	237
	ILLUMINA	Paired	500	SRX885357	276422580	210
	ILLUMINA	Paired		SRX1308634	124225860	213
	ILLUMINA	Paired	300	SRX1781918	330429510	135
	ILLUMINA	Paired	500	SRX857351	529936352	176
	ILLUMINA	Paired	500	SRX857336	490604884	154
	ILLUMINA	Paired	500	SRX857353	348468546	167
	ILLUMINA	Paired	500	SRX730341	355401592	238
	ILLUMINA	Paired	500	SRX769254	507798984	231
	ILLUMINA	Paired		SRX1843599	413750610	245
	ILLUMINA	Paired		SRX1843600	446664824	202
	ILLUMINA	Paired	500	SRX857352	473287008	184
	ILLUMINA	Paired		SRX791531	339293444	98
	ILLUMINA	Paired	500	SRX569815	379682262	211
	ILLUMINA	Paired	500	SRX846006	376135806	159
	ILLUMINA	Paired	500	SRX708072	283011232	232
	ILLUMINA	Paired	500	SRX708050	390171360	240
	ILLUMINA	Paired	500	SRX1143418	485905230	243
	ILLUMINA	Paired		SRX1843422	486538920	189
	ILLUMINA	Paired	500	SRX620822	499949618	203
	ILLUMINA	Paired		SRX791479	368200112	98
	ILLUMINA	Paired		SRX791537	360953208	98
	ILLUMINA	Paired	500	SRX1626343	420221312	224
	ILLUMINA	Paired	500	SRX372905	374975018	187
	ILLUMINA	Paired		SRX791527	277008564	98
	ILLUMINA	Paired		SRX1843734	370297940	215
	ILLUMINA	Paired		SRX1843740	317355440	269
	ILLUMINA	Paired	500	SRX1626335	513631732	241
	ILLUMINA	Paired	500	SRX1117212	215820132	134
	ILLUMINA	Paired		SRX791539	347347494	97
	ILLUMINA	Paired		SRX791530	331938740	98
	ILLUMINA	Paired	500	SRX663133	445755156	231
	ILLUMINA	Paired		SRX1843481	256733368	227
	ILLUMINA	Paired	500	SRX1629849	475354544	238
	ILLUMINA	Paired	500	SRX1037644	203403150	225
	ILLUMINA	Paired	500	SRX1818265	299358072	228
	ILLUMINA	Paired	500	SRX1037645	328095000	207
	ILLUMINA	Paired	500	SRX1041569	287169156	213
	ILLUMINA	Paired	500	SRX1037528	363912190	197
	ILLUMINA	Paired	500	SRX1037642	297069908	218
	ILLUMINA	Paired	500	SRX1001101	297012924	234
	ILLUMINA	Paired	500	SRX1808532	145682368	184
	ILLUMINA	Paired	500	SRX1808533	441636230	217
	ILLUMINA	Paired	500	SRX1526412	412822254	221
	ILLUMINA	Paired	500	SRX1526413	403376400	225
	ILLUMINA	Paired	500	SRX1526419	384376830	227
	ILLUMINA	Paired	500	SRX1526434	399615896	214
	ILLUMINA	Paired	500	SRX1041595	236947648	214
	ILLUMINA	Paired	500	SRX950607	423121340	230
	ILLUMINA	Paired	500	SRX973651	201517888	227
	ILLUMINA	Paired	500	SRX950656	489851804	221
	ILLUMINA	Paired	500	SRX951905	172732800	228
	ILLUMINA	Paired	500	SRX1037514	301345760	218
	ILLUMINA	Paired	500	SRX1024611	284171580	231
	ILLUMINA	Paired	500	SRX1022851	149148624	218
	ILLUMINA	Paired	500	SRX1030049	410914492	227
	ILLUMINA	Paired	500	SRX1024613	275901100	230
	ILLUMINA	Paired	500	SRX885380	244313820	207
	ILLUMINA	Paired		SRX1245751	248290848	272
	ILLUMINA	Paired	500	SRX1022954	187614728	217
	ILLUMINA	Paired	500	SRX997239	189071478	227
	ILLUMINA	Paired	500	SRX885403	541263528	234
	ILLUMINA	Paired	500	SRX1045583	79197720	210
	ILLUMINA	Paired	500	SRX1030044	559324480	221
	ILLUMINA	Paired	500	SRX885369	346626096	232
	ILLUMINA	Paired	500	SRX1808534	299368992	208
	ILLUMINA	Paired	300	SRX2440136	486206910	147
	ILLUMINA	Paired	500	SRX1024601	195276640	223
	ILLUMINA	Paired	500	SRX1035610	316900932	218
	ILLUMINA	Paired	500	SRX1818255	327624750	225
	ILLUMINA	Paired	500	SRX1035562	201291288	204
	ILLUMINA	Paired	500	SRX885350	249227104	217
	ILLUMINA	Paired	500	SRX878541	433580692	214
	ILLUMINA	Paired	500	SRX1022943	212365136	218
	ILLUMINA	Paired	500	SRX1037536	251298880	215
	ILLUMINA	Paired	500	SRX1022965	142214916	218
	ILLUMINA	Paired	500	SRX1009815	305910560	232
	ILLUMINA	Paired	500	SRX1037631	299730900	210
	ILLUMINA	Paired	500	SRX1001119	335206872	231
	ILLUMINA	Paired		SRX2208169	384608034	261
	ILLUMINA	Paired		SRX2208168	329953540	274
	ILLUMINA	Paired	500	SRX1000922	349650592	148
	ILLUMINA	Paired	500	SRX973598	379191540	222
	ILLUMINA	Paired	500	SRX973666	256357184	212
	ILLUMINA	Paired	500	SRX997209	378832524	217
	ILLUMINA	Paired	500	SRX696044	505665604	251
	ILLUMINA	Paired	500	SRX875486	499655130	195
	ILLUMINA	Paired	500	SRX1605157	226880788	239,SRR3194972	ILLUMINA	Paired	500	SRX1605447		,SRR3194587	ILLUMINA	Paired	500	SRX1605196	226880788	239,SRR3194982	ILLUMINA	Paired	500	SRX1605556		,SRR3194962	ILLUMINA	Paired	500	SRX1605436	226880788	239,SRR3194552	ILLUMINA	Paired	500	SRX1605168	226880788	239,SRR3198682	ILLUMINA	Paired	500	SRX1607903		,SRR3198641	ILLUMINA	Paired	500	SRX1607874		,SRR3199781	ILLUMINA
	ILLUMINA	Paired	500	SRX1605178	356459264	238
	ILLUMINA	Paired		SRX791535	336854420	98
	ILLUMINA	Paired		SRX791526	277565204	98
	ILLUMINA	Paired		SRX1843679	352144652	211
	ILLUMINA	Paired		SRX1308872	449648564	269
	ILLUMINA	Paired		SRX1843517	220452352	256
	ILLUMINA	Paired	500	SRX2332745	243532880	265
	ILLUMINA	Paired	500	SRX2332742	299043990	259
	ILLUMINA	Paired	500	SRX1503027	356368900	230
	ILLUMINA	Paired	500	SRX1503030	545046096	202
	ILLUMINA	Paired	500	SRX1503069	409964092	223
	ILLUMINA	Paired	300	SRX1793688	426634032	132
	ILLUMINA	Paired	500	SRX2039079	363934296	244
	ILLUMINA	Paired	500	SRX1503029	672741494	223
	ILLUMINA	Paired	500	SRX1503063	390421694	221
	ILLUMINA	Paired		SRX1308893	182597984	274
	ILLUMINA	Paired		SRX1245786	397460924	266
	ILLUMINA	Paired		SRX1245787	312078420	270
	ILLUMINA	Paired	500	SRX1503067	505338520	230
	ILLUMINA	Paired	500	SRX1503016	274825350	225
	ILLUMINA	Paired	500	SRX1503064	481764822	231
	ILLUMINA	Paired		SRX1245796	318018794	269
	ILLUMINA	Paired	500	SRX1503032	302357250	225
	ILLUMINA	Paired	500	SRX1503034	276304080	237
	ILLUMINA	Paired	500	SRX1009157	167149332	189
	ILLUMINA	Paired	500	SRX1700960	278861800	278
	ILLUMINA	Paired	500	SRX1596551	220026254	287
	ILLUMINA	Paired	500	SRX1874850		,SRR3734020	ILLUMINA	Paired	500	SRX1889786	148287060	295
	ILLUMINA	Paired	500	SRX1048444	615954300	169
	ILLUMINA	Paired	500	SRX1503068	511813268	227
	ILLUMINA	Paired	500	SRX2377888	266912016	283
	ILLUMINA	Paired	500	SRX1596568	200516894	293
	ILLUMINA	Paired	500	SRX1182251	357201892	131
	ILLUMINA	Paired		SRX2182250	279075500	275
	ILLUMINA	Paired	500	SRX1503028	509833408	224
	ILLUMINA	Paired	500	SRX1503066	450785744	232
	ILLUMINA	Paired	500	SRX1503065	409586256	232
	ILLUMINA	Paired	300	SRX2005438	578914260	127
	ILLUMINA	Paired	500	SRX1666655		,SRR3271008	ILLUMINA	Paired	500	SRX1650442	276661708	278
	ILLUMINA	Paired	500	SRX1700937	289148438	281
	ILLUMINA	Paired	500	SRX1621717	121113762	231
	ILLUMINA	Paired	500	SRX1650484		,SRR3306239	ILLUMINA	Paired	500	SRX1666676	179044376	287
	ILLUMINA	Paired	500	SRX1621692	136231074	257
	ILLUMINA	Paired	500	SRX1621471		,SRR3210466	ILLUMINA	Paired	500	SRX1618730	189695572	269
	ILLUMINA	Paired	300	SRX2436111	427174500	150
	ILLUMINA	Paired		SRX1662439	329965818	273
	ILLUMINA	Paired		SRX1962356	325908360	270
	ILLUMINA	Paired	500	SRX2359228	367296948	267
	ILLUMINA	Paired	500	SRX1503051	244563072	208
	ILLUMINA	Paired	500	SRX1503044	333264946	239
	ILLUMINA	Paired	500	SRX1700969	281170868	278
	ILLUMINA	Paired	500	SRX1700959	258227008	272
	ILLUMINA	Paired		SRX1962250	489138660	267
	ILLUMINA	Paired	500	SRX2332743	280200600	270
	ILLUMINA	Paired		SRX1962335	301788532	274
	ILLUMINA	Paired		SRX1962391	321724864	272
	ILLUMINA	Paired	500	SRX1701068	266551036	274,SRR3372386	ILLUMINA	Paired	500	SRX1701132
	ILLUMINA	Paired	500	SRX2359232	236036202	269
	ILLUMINA	Paired		SRX1962302	329184834	267
	ILLUMINA	Paired		SRX1962350	279905680	235
	ILLUMINA	Paired	500	SRX1701060	295327960	268,SRR3372378	ILLUMINA	Paired	500	SRX1701123
	ILLUMINA	Paired	500	SRX1631574	269708448	267
	ILLUMINA	Paired	500	SRX2364034	262506720	280
	ILLUMINA	Paired	500	SRX2364043	265092800	280
	ILLUMINA	Paired	500	SRX2359233	239055604	271
	ILLUMINA	Paired	500	SRX2359229	217984232	268
	ILLUMINA	Paired	500	SRX868725	345801684	174
	ILLUMINA	Paired	500	SRX663156	402183786	237
	ILLUMINA	Paired	500	SRX952440	598991626	181
	ILLUMINA	Paired	500	SRX1317084		,SRR2584389	ILLUMINA	Paired	500	SRX1317084	505282032	244
	ILLUMINA	Paired	500	SRX708026	443973222	231
	ILLUMINA	Paired	500	SRX1341307	371235638	233
	ILLUMINA	Paired	500	SRX1629855	567147648	236
	ILLUMINA	Paired	500	SRX1720127	523982982	233
	ILLUMINA	Paired	500	SRX1643708	398588424	236
	ILLUMINA	Paired	500	SRX1643715	515035320	230
	ILLUMINA	Paired	500	SRX1143500	541650702	237
	ILLUMINA	Paired	500	SRX1143551	648164384	232
	ILLUMINA	Paired	500	SRX1132054	645967620	194
	ILLUMINA	Paired	500	SRX1132035	528765558	223
	ILLUMINA	Paired	500	SRX1500370	313461096	226
	ILLUMINA	Paired	250	SRX436063	721485996	98
	ILLUMINA	Paired	250	SRX436075	1039439156	98
	ILLUMINA	Paired	250	SRX436061	601843484	97
	ILLUMINA	Paired	500	SRX1528622	420737590	221
	ILLUMINA	Paired	500	SRX1529487	454209288	228
	ILLUMINA	Paired	500	SRX730339	284992812	234
	ILLUMINA	Paired	500	SRX1685581	394002534	233
	ILLUMINA	Paired	500	SRX1685580	350232768	232
	ILLUMINA	Paired	500	SRX1500360	527943432	204
	ILLUMINA	Paired	500	SRX378143	90932800	175,SRR2082936	ILLUMINA	Paired	500	SRX1077423	405999012	237
	ILLUMINA	Paired	500	SRX1748576	639850180	241
	ILLUMINA	Paired	500	SRX1748575	347557186	241
	ILLUMINA	Paired	500	SRX1763521	467751186	243
	ILLUMINA	Paired	500	SRX1661735	156294688	244,SRR3312087	ILLUMINA	Paired	500	SRX1669880
	ILLUMINA	Paired	500	SRX1763520	616946088	242
	ILLUMINA	Paired	500	SRX1643714	496573220	230
	ILLUMINA	Paired	500	SRX1293607	533064156	214
	ILLUMINA	Paired	500	SRX1626283	690510204	218
	ILLUMINA	Paired	500	SRX1643713	457927482	233
	ILLUMINA	Paired	500	SRX1598310	382581042	237
	ILLUMINA	Paired	500	SRX1643709	460085776	236
	ILLUMINA	Paired	500	SRX1626282	567172320	220
	ILLUMINA	Paired	500	SRX1597657	442773288	236
	ILLUMINA	Paired		SRX791538	323691716	97
	ILLUMINA	Paired		SRX1843594	373625784	189
	ILLUMINA	Paired	250	SRX399355	431916012	99
	ILLUMINA	Paired	500	SRX1598313	516870944	232
	ILLUMINA	Paired	500	SRX1677273	494609544	234
	ILLUMINA	Paired		SRX1843595	306409430	265
	ILLUMINA	Paired	500	SRX1562325	489782300	235
	ILLUMINA	Paired		SRX791546	365779316	98
	ILLUMINA	Paired	500	SRX1666905	394355456	242
	ILLUMINA	Paired	500	SRX1564834	445700736	234
	ILLUMINA	Paired	500	SRX1677281	624399230	235
	ILLUMINA	Paired	500	SRX1659669	422228184	238
	ILLUMINA	Paired	500	SRX1643720	443001036	233
	ILLUMINA	Paired	500	SRX1607907		,SRR3198645	ILLUMINA	Paired	500	SRX1607878		,SRR3194546	ILLUMINA	Paired	500	SRX1605161	319487060	229,SRR3194976	ILLUMINA	Paired	500	SRX1605451	319487060	229,SRR3194594	ILLUMINA	Paired	500	SRX1605201	319487060	229,SRR3194986	ILLUMINA	Paired	500	SRX1605560	319487060	229,SRR3194966	ILLUMINA	Paired	500	SRX1605441	319487060	229,SRR3194556	ILLUMINA	Paired	500	SRX1605172	319487060	229,SRR3199878	ILLUMINA
	ILLUMINA	Paired	500	SRX1293626	375525916	214
	ILLUMINA	Paired	500	SRX1341665	246184768	163
	ILLUMINA	Paired		SRX1308600	386905936	232
	ILLUMINA	Paired		SRX1308599	558396600	222
	ILLUMINA	Paired		SRX1308647	565752360	228
	ILLUMINA	Paired		SRX1843412	190916512	232
	ILLUMINA	Paired		SRX1308648	497475728	236
	ILLUMINA	Paired		SRX1308742	373404996	239
	ILLUMINA	Paired		SRX791543	311241336	98
	ILLUMINA	Paired		SRX1843510	129137940	279
	ILLUMINA	Paired		SRX791547	374285912	98
	PACBIO_SMRT	Single		SRX314708		,SRR2544686	ILLUMINA	Paired	500	SRX1298662	452028654	231,GCF_000430105	Complete Genome					,SRR652921	LS454	Single		SRX219815		,SRR921432	PACBIO_SMRT	Single		SRX314708		,SRR926355	PACBIO_SMRT	Single		SRX314708		,SRR926354	PACBIO_SMRT	Single		SRX314708		,SRR926349	PACBIO_SMRT	Single		SRX314708		,SRR926350	PACBIO_SMRT
	ILLUMINA	Paired		SRX1843285	389955502	281
	ILLUMINA	Paired		SRX1843536	511216176	257
	ILLUMINA	Paired		SRX791542	333593176	98
	ILLUMINA	Paired		SRX791541	349193012	98
	ILLUMINA	Paired	500	SRX377429	534107470	181
	ILLUMINA	Paired	500	SRX1763495	394552186	241
	ILLUMINA	Paired		SRX1843531	415989048	204
	ILLUMINA	Paired		SRX791544	343424928	98
	ILLUMINA	Paired		SRX1843723	190364100	282
	ILLUMINA	Paired		SRX791545	372744372	98
	ILLUMINA	Paired		SRX1843815	244802800	253
	ILLUMINA	Paired		SRX1843584	407665482	259
	ILLUMINA	Paired		SRX1843601	358661070	255
	ILLUMINA	Paired		SRX1843669	290669104	242
	ILLUMINA	Paired		SRX1843577	350543536	248
	ILLUMINA	Paired		SRX1843578	315271464	267
	ILLUMINA	Paired		SRX1843695	419602040	218
	ILLUMINA	Paired		SRX1308656	470471820	273
	ILLUMINA	Paired		SRX1843321	373689536	281
	ILLUMINA	Paired		SRX1308674	257301120	255
	ILLUMINA	Paired		SRX1245736	330474570	269
	ILLUMINA	Paired		SRX1308695	419900950	271
	ILLUMINA	Paired		SRX1843560	288736250	253
	ILLUMINA	Paired		SRX1843402	453600000	250
	ILLUMINA	Paired		SRX1308572	374769316	233
	ILLUMINA	Paired		SRX1843320	429242564	278
	ILLUMINA	Paired		SRX1843716	409120064	214
	ILLUMINA	Paired		SRX1843561	346215878	239
	ILLUMINA	Paired		SRX1843323	348830096	232
	ILLUMINA	Paired		SRX1843768	340826712	228
	ILLUMINA	Paired		SRX791540	368949394	97
	ILLUMINA	Paired	500	SRX333128	308319588	146
	ILLUMINA	Paired	500	SRX1808585	350554928	226
	ILLUMINA	Paired		SRX1056393	452682804	246
	ILLUMINA	Paired	500	SRX845990	528403520	170
	ILLUMINA	Paired	300	SRX1335468	458704080	135
	ILLUMINA	Paired		SRX1245964	296977392	278
	ILLUMINA	Paired	500	SRX700291	279190296	231
	ILLUMINA	Paired	500	SRX663104	483719650	233
	ILLUMINA	Paired	500	SRX333949	442012200	140
	ILLUMINA	Paired	500	SRX1629846	468350136	239
	ILLUMINA	Paired		SRX1843760	384520528	248
	ILLUMINA	Paired		SRX1843629	332948826	261
	ILLUMINA	Paired	500	SRX973511	374674344	181
	ILLUMINA	Paired		SRX1308830	555184560	266
	ILLUMINA	Paired	500	SRX501903	472316580	239
	ILLUMINA	Paired		SRX1843287	389678416	274
	ILLUMINA	Paired	500	SRX1115941	752287600	200
	ILLUMINA	Paired		SRX1843498	246747452	266
	ILLUMINA	Paired		SRX1843214	585408516	231
	ILLUMINA	Paired		SRX1843308	448471100	275
	ILLUMINA	Paired		SRX1843211	404698632	233
	ILLUMINA	Paired	500	SRX1763518	527937974	241
	ILLUMINA	Paired	500	SRX1562331	288756468	234
	ILLUMINA	Paired		SRX1843469	423729980	262
	ILLUMINA	Paired	500	SRX1526447	161554624	224
	Complete Genome
	ILLUMINA	Paired	500	SRX492545	355566900	195
	ILLUMINA	Paired	500	SRX1605181	406470570	235
	ILLUMINA	Paired	250	SRX436234	1095381672	98
	ILLUMINA	Paired	500	SRX769342	494430512	232
	ILLUMINA	Paired		SRX791456	376489920	96
	ILLUMINA	Paired	250	SRX425348	509599134	99
	ILLUMINA	Paired		SRX1662800	274177632	272
	ILLUMINA	Paired		SRX986903	589325246	97
	ILLUMINA	Paired	500	SRX554409	454130400	190
	ILLUMINA	Paired	500	SRX867033	393001920	207
	ILLUMINA	Paired	500	SRX1293941	426437312	224
	ILLUMINA	Paired		SRX1245870	275720820	271
	ILLUMINA	Paired		SRX1962366	400532040	270
	ILLUMINA	Paired		SRX1662703	430060996	278
	ILLUMINA	Paired	500	SRX1341720	431975520	240
	ILLUMINA	Paired	500	SRX675714	80023436	226
	ILLUMINA	Paired	500	SRX905515	568782340	197
	ILLUMINA	Paired	500	SRX1666906	591031112	238
	ILLUMINA	Paired		SRX1308628	357204882	267
	ILLUMINA	Paired		SRX1308629	483237336	228
	Complete Genome
	ILLUMINA	Paired		SRX1674446	413060338	97
	Complete Genome
	Complete Genome
	ILLUMINA	Paired		SRX1854148	1690616104	97,GCF_001692595	Complete Genome
	ILLUMINA	Paired		SRX1855371	2158192964	97,GCF_001692575	Complete Genome
	ILLUMINA	Paired		SRX1843775	370758464	263
	Complete Genome
	Complete Genome
	ILLUMINA	Paired		SRX1584509	610801614	237
	ILLUMINA	Paired	500	SRX668291	785178136	236
	ILLUMINA	Paired	500	SRX668294	619088778	231
	Complete Genome
	ILLUMINA	Paired		SRX1308887	474027330	277
	ILLUMINA	Paired	500	SRX2345325	262360542	269
	ILLUMINA	Paired	500	SRX2345319	237924236	242
	ILLUMINA	Paired	500	SRX2345331	281160332	271
	ILLUMINA	Paired	500	SRX2345322	307036344	268
	ILLUMINA	Paired	500	SRX2345332	268965000	278
	ILLUMINA	Paired	500	SRX2345333	271205216	272
	ILLUMINA	Paired		SRX1245738	399893760	270
	ILLUMINA	Paired	500	SRX1365415	543978968	244
	ILLUMINA	Paired		SRX1962326	434354064	281
	ILLUMINA	Paired		SRX1245968	289714950	245
	ILLUMINA	Paired	500	SRX1365412	298651860	243
	ILLUMINA	Paired	500	SRX1365417	240030604	242
	ILLUMINA	Paired	500	SRX547066	448099028	206
	ILLUMINA	Paired	500	SRX547043	187689422	233
	ILLUMINA	Paired	500	SRX547127	372509872	232,SRR1553758	ILLUMINA	Paired	500	SRX683020	604074402	233
	ILLUMINA	Paired	500	SRX547065	238457598	227
	ILLUMINA	Paired	500	SRX663136	466207606	227
	ILLUMINA	Paired	250	SRX425038	723365676	99
	ILLUMINA	Paired	500	SRX696099	530279668	251
	ILLUMINA	Paired	500	SRX699125	350339668	206
	ILLUMINA	Paired	500	SRX696056	411306528	228
	ILLUMINA	Paired	500	SRX701663	408747360	240
	ILLUMINA	Paired	500	SRX696060	453657160	235
	ILLUMINA	Paired	500	SRX696082	337442952	231
	ILLUMINA	Paired	500	SRX696040	502237446	251
	ILLUMINA	Paired	500	SRX699071	229207986	217
	ILLUMINA	Paired	500	SRX796831	720853518	231
	ILLUMINA	Paired	500	SRX796808	640668680	230
	ILLUMINA	Paired	500	SRX598025	289242596	223
	ILLUMINA	Paired	500	SRX798322	110234378	227
	ILLUMINA	Paired	500	SRX796832	316726290	227
	ILLUMINA	Paired	500	SRX796840	482500252	229
	ILLUMINA	Paired	500	SRX796854	304038904	233
	ILLUMINA	Paired	500	SRX796821	534334392	227
	ILLUMINA	Paired	500	SRX796820	591102900	219
	ILLUMINA	Paired	500	SRX796807	553708386	231
	ILLUMINA	Paired	500	SRX853893	485768556	207
	ILLUMINA	Paired	500	SRX1818253	457470120	215
	ILLUMINA	Paired	500	SRX1143548	334482456	231
	ILLUMINA	Paired	500	SRX1365410	327173980	245
	ILLUMINA	Paired	500	SRX853884	478892232	182
	ILLUMINA	Paired	500	SRX1114235	348834288	136
	ILLUMINA	Paired	500	SRX798461	601018880	224
	ILLUMINA	Paired	302	SRX1070047	436152300	150
	ILLUMINA	Paired	500	SRX1114236	303364476	134
	ILLUMINA	Paired	500	SRX1321842		,SRR2533521	ILLUMINA	Paired	500	SRX1293976	720373724	239,SRR2599654	ILLUMINA	Paired	500	SRX1321842	720373724	239
	ILLUMINA	Paired		SRX791378	471809088	96
	ILLUMINA	Paired	500	SRX1422817	372819030	185
	ILLUMINA	Paired	500	SRX2395712	274537550	175
	ILLUMINA	Paired	500	SRX2395708	300645100	175
	ILLUMINA	Paired	500	SRX1149828	405304810	229
	ILLUMINA	Paired	500	SRX1140069	390067048	217
	ILLUMINA	Paired	500	SRX995346	576947880	180
	ILLUMINA	Paired	500	SRX1143426	330663348	233
	ILLUMINA	Paired		SRX1662449	295239336	282
	ILLUMINA	Paired	500	SRX1177740
	ILLUMINA	Paired	500	SRX905570	303040050	237
	ILLUMINA	Paired	500	SRX905548	277043046	237
	ILLUMINA	Paired	500	SRX1143516	298456110	235
	ILLUMINA	Paired	500	SRX798462	601866928	226
	ILLUMINA	Paired	500	SRX798456	418333200	230
	ILLUMINA	Paired	500	SRX798440	279246800	232
	ILLUMINA	Paired	500	SRX1115885	361179170	209
	ILLUMINA	Paired	500	SRX853898	384584762	227
	ILLUMINA	Paired	500	SRX1115878	203244898	173
	ILLUMINA	Paired	302	SRX1070328	379303500	150
	ILLUMINA	Paired	500	SRX798434	1036025720	205
	ILLUMINA	Paired	500	SRX1293781	144590842	241
	ILLUMINA	Paired	500	SRX1158624	415305580	227,SRR2532719	ILLUMINA	Paired	500	SRX1293766	203951606	239
	ILLUMINA	Paired	500	SRX853890	170736446	229
	ILLUMINA	Paired	500	SRX1081024	423471888	216
	ILLUMINA	Paired	302	SRX1070183	236730902	149
	ILLUMINA	Paired	500	SRX1158450	248427900	210,SRR2533362	ILLUMINA	Paired	500	SRX1293783	194571536	226
	ILLUMINA	Paired	302	SRX1070076	268240230	149
	ILLUMINA	Paired		SRX791448	469204908	97
	ILLUMINA	Paired	500	SRX1422936	237717370	179
	ILLUMINA	Paired	500	SRX1115867	352080990	215
	ILLUMINA	Paired	302	SRX1070378	233180100	150
	ILLUMINA	Paired	500	SRX905567	210627120	242
	ILLUMINA	Paired	500	SRX1073743	368313792	231
	ILLUMINA	Paired	500	SRX1114429	442221934	223
	ILLUMINA	Paired	500	SRX1143526	639675968	232,SRR2960581	ILLUMINA	Paired	500	SRX1452241
	ILLUMINA	Paired	500	SRX1081033	370826596	203
	ILLUMINA	Paired	500	SRX1158486	231513394	217,SRR2532721	ILLUMINA	Paired	500	SRX1293776	165395190	237
	ILLUMINA	Paired	500	SRX798469	633891328	224
	ILLUMINA	Paired	500	SRX1158534	374021550	225,SRR2533363	ILLUMINA	Paired	500	SRX1293779	214494384	156
	ILLUMINA	Paired	500	SRX1140087	395486688	232
	ILLUMINA	Paired	302	SRX1070121	370190100	150
	ILLUMINA	Paired	302	SRX1070032	294758654	149
	ILLUMINA	Paired	302	SRX1070049	238366200	150
	ILLUMINA	Paired	500	SRX1116022	344424960	220
	ILLUMINA	Paired	500	SRX1143425	336038280	230
	ILLUMINA	Paired	500	SRX1116059	315365120	224
	ILLUMINA	Paired	500	SRX1115907	465036598	221
	ILLUMINA	Paired	302	SRX1070074	173433600	150
	ILLUMINA	Paired	302	SRX1070037	258838628	149
	ILLUMINA	Paired	500	SRX1317682		,SRR2585438	ILLUMINA	Paired	500	SRX1317682	487352398	169
	ILLUMINA	Paired	500	SRX1317683	536028242	181,SRR2585439	ILLUMINA	Paired	500	SRX1317683
	ILLUMINA	Paired	302	SRX1070213	337746048	149
	ILLUMINA	Paired	302	SRX1070372	185774400	150
	ILLUMINA	Paired	500	SRX798453	535752340	230
	ILLUMINA	Paired	500	SRX1081014	327868404	219
	ILLUMINA	Paired	500	SRX481096	472092282	193
	ILLUMINA	Paired	302	SRX1070071	236546100	150
	ILLUMINA	Paired	500	SRX643258	384459880	212
	ILLUMINA	Paired	500	SRX643274	829931450	197
	ILLUMINA	Paired	500	SRX1650999	301912854	201
	ILLUMINA	Paired	302	SRX1070348	245658600	150
	ILLUMINA	Paired	500	SRX814912	513161140	185
	ILLUMINA	Paired	500	SRX798435	601741602	231
	ILLUMINA	Paired	500	SRX905583	325229766	239
	ILLUMINA	Paired	500	SRX798425	315225138	211
	ILLUMINA	Paired	302	SRX1070050	389165948	149
	ILLUMINA	Paired	500	SRX467140	206724240	180
	ILLUMINA	Paired	500	SRX643271	812285192	206
	ILLUMINA	Paired	500	SRX643260	466278736	212
	ILLUMINA	Paired	500	SRX467136	140723520	224
	ILLUMINA	Paired	500	SRX643261	478763976	228
	ILLUMINA	Paired	500	SRX481109	192308220	234
	ILLUMINA	Paired	500	SRX652634	83572032	186
	ILLUMINA	Paired	500	SRX1650998	316984850	233
	ILLUMINA	Paired	500	SRX1651001	259164596	226
	ILLUMINA	Paired	500	SRX1651000	257107340	230
	ILLUMINA	Paired	500	SRX652631	240469722	177
	ILLUMINA	Paired	500	SRX467172	199961616	179
	ILLUMINA	Paired	500	SRX652629	460580550	177
	ILLUMINA	Paired	500	SRX652633	417062272	176
	ILLUMINA	Paired	500	SRX467073	161339640	228
	ILLUMINA	Paired	500	SRX1651003	309865160	220
	ILLUMINA	Paired	500	SRX1143438	230090956	229
	ILLUMINA	Paired	500	SRX798445	713274240	219
	ILLUMINA	Paired	500	SRX905576	319663512	238
	ILLUMINA	Paired	500	SRX1081015	286519464	214
	ILLUMINA	Paired	302	SRX1070180	318750600	150
	ILLUMINA	Paired	500	SRX1081019	289449900	225
	ILLUMINA	Paired	500	SRX1115895	458249292	222
	ILLUMINA	Paired		SRX987101	310632498	99
	ILLUMINA	Paired	302	SRX1070106	302265000	150
	ILLUMINA	Paired	302	SRX1070036	147976800	150
	ILLUMINA	Paired	500	SRX905562	297724372	242
	ILLUMINA	Paired	500	SRX905544	305411886	239
	ILLUMINA	Paired	500	SRX853911	234638570	235
	ILLUMINA	Paired	500	SRX1158520	256884414	229,SRR2532720	ILLUMINA	Paired	500	SRX1293771	177082924	158
	ILLUMINA	Paired	500	SRX1143493	346663350	225
	ILLUMINA	Paired	500	SRX1115854	418628980	223
	ILLUMINA	Paired	500	SRX1116046	524903012	211
	ILLUMINA	Paired	500	SRX1081040	297292896	223
	ILLUMINA	Paired	500	SRX853886	181305126	211
	ILLUMINA	Paired	500	SRX798433	518044864	232
	ILLUMINA	Paired	500	SRX506578	223241494	233
	ILLUMINA	Paired	500	SRX1115940	435750848	208
	ILLUMINA	Paired	500	SRX853918	159291848	233
	ILLUMINA	Paired	500	SRX1158497	298891232	214,SRR2533361	ILLUMINA	Paired	500	SRX1293782	198565848	234
	ILLUMINA	Paired	500	SRX1149826	318463294	227
	ILLUMINA	Paired	302	SRX1070326	342333300	150
	ILLUMINA	Paired	302	SRX1070139	204478660	149
	ILLUMINA	Paired	302	SRX1070016	265019400	150
	ILLUMINA	Paired	500	SRX798460	629655048	222
	ILLUMINA	Paired	500	SRX1116045	342247050	225
	ILLUMINA	Paired	500	SRX1081041	326838680	218
	ILLUMINA	Paired	500	SRX885353	315479952	201
	ILLUMINA	Paired	302	SRX1070177	199694100	150
	ILLUMINA	Paired	500	SRX1115951	379936920	209
	ILLUMINA	Paired	302	SRX1070011	253113600	150
	ILLUMINA	Paired	500	SRX798438	552473532	234
	ILLUMINA	Paired	500	SRX814809	500993220	182
	ILLUMINA	Paired	500	SRX1115962	419231972	223
	ILLUMINA	Paired	302	SRX1070185	244199080	149
	ILLUMINA	Paired	300	SRX1114453	280889996	134
	ILLUMINA	Paired	500	SRX1122400	416847328	124
	ILLUMINA	Paired	500	SRX995081	78153990	185
	ILLUMINA	Paired	500	SRX973527	255782448	216
	ILLUMINA	Paired	500	SRX957080	196124992	224
	ILLUMINA	Paired	500	SRX959258	227180260	214
	ILLUMINA	Paired		SRX1843378	554807448	247
	ILLUMINA	Paired	500	SRX890296	121570624	224
	ILLUMINA	Paired	500	SRX890299	217893888	216
	ILLUMINA	Paired		SRX1308633	274716192	272
	ILLUMINA	Paired	500	SRX1005786	155713152	168
	ILLUMINA	Paired	500	SRX973626	189284020	230
	ILLUMINA	Paired	500	SRX957068	93845478	193
	ILLUMINA	Paired	500	SRX1037637	462804220	202
	ILLUMINA	Paired	500	SRX2035796	775685762	191
	ILLUMINA	Paired	500	SRX1122394	185853708	138,SRR2669636	ILLUMINA	Paired		SRX1341521	401459450	245
	ILLUMINA	Paired	500	SRX890294	227434608	216
	ILLUMINA	Paired	500	SRX959226	301788764	206
	ILLUMINA	Paired	500	SRX995123	179256564	222
	ILLUMINA	Paired	500	SRX1177741
	ILLUMINA	Paired	500	SRX973484	269920560	195
	ILLUMINA	Paired	500	SRX973488	155241940	235
	ILLUMINA	Paired	500	SRX950624	283067460	234
	ILLUMINA	Paired	500	SRX1387619	352038988	214
	ILLUMINA	Paired	500	SRX957078	350117786	211
	ILLUMINA	Paired	500	SRX950618	565408918	223
	ILLUMINA	Paired	500	SRX1114230	230127668	137
	ILLUMINA	Paired	500	SRX1035549	259829700	221
	ILLUMINA	Paired	500	SRX1808519	119393924	221
	ILLUMINA	Paired	500	SRX1114231	303031260	135
	ILLUMINA	Paired	300	SRX2347342	380054552	134
	ILLUMINA	Paired	500	SRX1225757	504584704	128
	ILLUMINA	Paired	500	SRX995345	262959084	237
	ILLUMINA	Paired		SRX1308710	250361762	233
	ILLUMINA	Paired		SRX1308630	326993952	228
	ILLUMINA	Paired	500	SRX878583	342999888	206
	ILLUMINA	Paired	500	SRX992428	192772822	209
	ILLUMINA	Paired	500	SRX1808523	153531112	196
	ILLUMINA	Paired	500	SRX1808517	115621230	205
	ILLUMINA	Paired		SRX1245739	300230700	275
	ILLUMINA	Paired	500	SRX1045601	239514140	206
	ILLUMINA	Paired	500	SRX1045577	471699646	187
	ILLUMINA	Paired	500	SRX1022822	359230876	211
	ILLUMINA	Paired	500	SRX1045608	507548400	200
	ILLUMINA	Paired	500	SRX1808527	162785040	197
	ILLUMINA	Paired	500	SRX1045606	146411634	211
	ILLUMINA	Paired	500	SRX1045610	286577424	207
	ILLUMINA	Paired	500	SRX1045620	269912510	223
	ILLUMINA	Paired	500	SRX1041588	247827792	228
	ILLUMINA	Paired	500	SRX909818	329890678	221
	ILLUMINA	Paired		SRX987925	422558928	99
	ILLUMINA	Paired	500	SRX1083056	1446191952	236
	ILLUMINA	Paired	500	SRX995488	161068538	211
	ILLUMINA	Paired	500	SRX957069	239050680	220
	ILLUMINA	Paired	500	SRX950672	646590140	215
	ILLUMINA	Paired	500	SRX978625	169663056	222
	ILLUMINA	Paired	500	SRX492534	113040060	210
	ILLUMINA	Paired	500	SRX1009811	295337190	235
	ILLUMINA	Paired	500	SRX997232	206264274	219
	ILLUMINA	Paired		SRX791455	337177040	95
	ILLUMINA	Paired		SRX1674859	310899356	97
	ILLUMINA	Paired	500	SRX569846	360417498	219
	ILLUMINA	Paired	500	SRX569576	715537200	196
	ILLUMINA	Paired	500	SRX569435	432221624	218
	ILLUMINA	Paired	500	SRX569436	373153536	224
	ILLUMINA	Paired	500	SRX700297	520916664	236
	ILLUMINA	Paired	500	SRX1293942	538990144	224
	ILLUMINA	Paired	500	SRX1908379	562776590	235
	ILLUMINA	Paired	500	SRX849069	424591504	194
	ILLUMINA	Paired	500	SRX853468	520662534	147
	ILLUMINA	Paired	500	SRX1114232	390419638	133
	ILLUMINA	Paired	300	SRX1063421	343251220	130
	ILLUMINA	Paired	500	SRX1008590	312123136	208
	ILLUMINA	Paired	500	SRX1008592	167456100	210
	ILLUMINA	Paired	500	SRX1008999	121195440	216
	ILLUMINA	Paired	500	SRX1140074	370969856	232
	ILLUMINA	Paired	500	SRX957086	439896096	216
	ILLUMINA	Paired	500	SRX1250204	358508224	131
	ILLUMINA	Paired	300	SRX2421217	464053800	150
	ILLUMINA	Paired		SRX1308571	490123800	225
	ILLUMINA	Paired	500	SRX1035608	266246544	228
	ILLUMINA	Paired	500	SRX883375	286988364	234
	ILLUMINA	Paired	500	SRX977163	321297184	208
	ILLUMINA	Paired	500	SRX1041565	305980560	228
	ILLUMINA	Paired	500	SRX1041592	296201730	165
	ILLUMINA	Paired	500	SRX1808538	390772080	226
	ILLUMINA	Paired	500	SRX1005793	320134312	172
	ILLUMINA	Paired	500	SRX885406	410929808	236
	ILLUMINA	Paired	500	SRX1005773	193628876	206
	ILLUMINA	Paired	500	SRX1001111	405889320	177
	ILLUMINA	Paired	500	SRX885335	442294114	233
	ILLUMINA	Paired	500	SRX885326	293746936	206
	ILLUMINA	Paired	500	SRX909819	223604850	235
	ILLUMINA	Paired	500	SRX1808583	345837816	222
	ILLUMINA	Paired	500	SRX995439	413229438	227
	ILLUMINA	Paired		SRX1962370	378671010	271
	ILLUMINA	Paired	500	SRX1818245	482941908	222
	ILLUMINA	Paired	500	SRX1818247	313517144	226
	ILLUMINA	Paired	500	SRX1001077	285694332	231
	ILLUMINA	Paired	500	SRX885386	176743728	216
	ILLUMINA	Paired	500	SRX1009813	299157300	225
	ILLUMINA	Paired	500	SRX959259	328434750	189
	ILLUMINA	Paired	500	SRX1009819	182934640	230
	ILLUMINA	Paired	500	SRX1024620	342646538	233
	ILLUMINA	Paired	500	SRX973622	242050000	200
	ILLUMINA	Paired	500	SRX995158	332925306	217
	ILLUMINA	Paired	500	SRX1022944	156095754	219
	ILLUMINA	Paired	500	SRX909865	403514948	218
	ILLUMINA	Paired	500	SRX951901	172479438	207
	ILLUMINA	Paired	500	SRX1009809	290765662	227
	ILLUMINA	Paired	500	SRX957065	379119600	200
	ILLUMINA	Paired		SRX1662421	185855460	258
	ILLUMINA	Paired	500	SRX995228	374781600	216
	ILLUMINA	Paired	500	SRX909876	280979108	223
	ILLUMINA	Paired	500	SRX1024599	218644940	235
	ILLUMINA	Paired	500	SRX950592	288143644	233
	ILLUMINA	Paired	500	SRX1000930	210820460	155
	ILLUMINA	Paired	500	SRX1037634	178660350	227
	ILLUMINA	Paired	500	SRX997242	285273842	217
	ILLUMINA	Paired	500	SRX1808509	510547480	190
	ILLUMINA	Paired	500	SRX998481	305000832	227
	ILLUMINA	Paired	500	SRX1001028	218094084	234
	ILLUMINA	Paired	500	SRX995143	102277084	182
	ILLUMINA	Paired	500	SRX977157	259539280	220
	ILLUMINA	Paired	500	SRX973588	212210574	201
	ILLUMINA	Paired	500	SRX1008579	222874176	224
	ILLUMINA	Paired		SRX1962338	304011120	280
	ILLUMINA	Paired	500	SRX1005764	151469382	227
	ILLUMINA	Paired	500	SRX909878	336227312	236
	ILLUMINA	Paired	500	SRX1177742	311626240	128
	ILLUMINA	Paired	500	SRX885849	201425928	222
	ILLUMINA	Paired	500	SRX959220	190666780	235
	ILLUMINA	Paired		SRX1245965	399010348	253
	ILLUMINA	Paired	300	SRX1063517	293778672	132
	ILLUMINA	Paired		SRX1962389	392317518	267
	ILLUMINA	Paired	500	SRX492470	306989096	202
	ILLUMINA	Paired	500	SRX995255	316694448	216
	ILLUMINA	Paired	500	SRX1005775	144905870	179
	ILLUMINA	Paired	500	SRX1808518	239971500	225
	ILLUMINA	Paired	500	SRX997224	187103070	209
	ILLUMINA	Paired	500	SRX885857	219218656	232
	ILLUMINA	Paired	500	SRX1022960	409376268	189
	ILLUMINA	Paired	500	SRX1537990	1110977952	227
	ILLUMINA	Paired	500	SRX878613	202721838	187
	ILLUMINA	Paired	500	SRX1037636	317765270	215
	ILLUMINA	Paired	500	SRX1537991	650568240	238
	ILLUMINA	Paired		SRX1962405	278380030	269
	ILLUMINA	Paired	500	SRX1008537	308810950	215
	ILLUMINA	Paired	500	SRX1009132	154655886	231
	ILLUMINA	Paired	500	SRX1008584	298379664	198
	ILLUMINA	Paired	500	SRX1037548	346354360	220
	ILLUMINA	Paired		SRX791396	351964416	96
	ILLUMINA	Paired		SRX1843328	512260560	280
	ILLUMINA	Paired	500	SRX501901	529001748	241
	ILLUMINA	Paired	500	SRX838801	442512336	168
	ILLUMINA	Paired	500	SRX708059	380338544	236
	ILLUMINA	Paired	500	SRX1317083		,SRR2584388	ILLUMINA	Paired	500	SRX1317083	513620016	236
	ILLUMINA	Paired	500	SRX1586788	385204320	240
	ILLUMINA	Paired		SRX1245753	376340684	269
	ILLUMINA	Paired	500	SRX501905	512810064	234
	ILLUMINA	Paired	500	SRX501907	525567752	236
	ILLUMINA	Paired	500	SRX873844	429697872	222
	ILLUMINA	Paired	500	SRX501899	364557858	233
	ILLUMINA	Paired		SRX1245719	302134504	266
	ILLUMINA	Paired		SRX1308623	338645872	268
	ILLUMINA	Paired	500	SRX1365418	273302714	239
	ILLUMINA	Paired	500	SRX890295	256480036	227
	ILLUMINA	Paired	500	SRX492544	365990904	207
	ILLUMINA	Paired	500	SRX2435310	201766880	280
	ILLUMINA	Paired	500	SRX1009129	292850194	221
	ILLUMINA	Paired	500	SRX769318	340511172	237
	ILLUMINA	Paired	500	SRX1503020	519840680	226
	ILLUMINA	Paired	500	SRX1503062	359488708	226
	ILLUMINA	Paired		SRX1245735	353531160	276
	ILLUMINA	Paired	500	SRX1365416	289740160	232
	ILLUMINA	Paired	500	SRX1503023	363878934	239
	ILLUMINA	Paired	500	SRX973589	164085300	225
	ILLUMINA	Paired	500	SRX1503057	331906160	232
	ILLUMINA	Paired	500	SRX1503022	355115376	231
	ILLUMINA	Paired	500	SRX1466223	454913964	222
	ILLUMINA	Paired	500	SRX1466242	387304302	231
	ILLUMINA	Paired	500	SRX1466222	433966450	229
	ILLUMINA	Paired	500	SRX1503055	289783964	233
	ILLUMINA	Paired	500	SRX973568	247894080	210
	ILLUMINA	Paired	500	SRX1503021	400659128	226
	ILLUMINA	Paired	500	SRX2345329	419109120	268
	ILLUMINA	Paired	500	SRX1438568
	ILLUMINA	Paired	500	SRX1503025	368220996	234
	ILLUMINA	Paired	500	SRX1503061	384864740	233
	ILLUMINA	Paired		SRX1308886	462727364	274
	ILLUMINA	Paired	500	SRX1598308	674811430	235
	ILLUMINA	Paired	500	SRX1503024	434687728	232
	ILLUMINA	Paired	500	SRX1503059	479270022	231
	ILLUMINA	Paired	500	SRX1503026	300872900	233
	ILLUMINA	Paired	500	SRX1503017	300313800	225
	ILLUMINA	Paired	500	SRX1503058	418227810	231
	ILLUMINA	Paired	500	SRX2345309	251034240	255
	ILLUMINA	Paired	500	SRX1503056	226064700	230
	ILLUMINA	Paired	500	SRX994960	247378296	188
	ILLUMINA	Paired	500	SRX1009128	544095360	192
	ILLUMINA	Paired	500	SRX995378	150615900	225
	ILLUMINA	Paired		SRX1245942	293445504	279
	ILLUMINA	Paired		SRX1245800	261378150	275
	ILLUMINA	Paired		SRX1662422	302557408	271
	ILLUMINA	Paired		SRX1962209	202896616	271
	ILLUMINA	Paired		SRX1662457	420560520	276
	ILLUMINA	Paired	300	SRX1597595	365845494	133
	ILLUMINA	Paired		SRX1962375	345119550	255
	ILLUMINA	Paired	500	SRX1114408	316454936	134
	ILLUMINA	Paired	500	SRX1114233	289570680	135
	ILLUMINA	Paired		SRX1662500	378296800	280
	ILLUMINA	Paired	500	SRX885865	543658400	188
	ILLUMINA	Paired		SRX2182263	328197960	270
	ILLUMINA	Paired	500	SRX1035555	274623900	226
	ILLUMINA	Paired	500	SRX959224	290865070	205
	ILLUMINA	Paired	500	SRX973602	301131160	220
	ILLUMINA	Paired		SRX1308592	597847040	224
	ILLUMINA	Paired		SRX1245881	303810512	271
	ILLUMINA	Paired		SRX1245869	300432780	274
	ILLUMINA	Paired		SRX1962342	285496640	272
	ILLUMINA	Paired	300	SRX1463007	345530166	137
	ILLUMINA	Paired	500	SRX994981	242698866	227
	ILLUMINA	Paired	500	SRX1008773	170503992	222
	ILLUMINA	Paired	500	SRX1114234	298852200	135
	ILLUMINA	Paired	500	SRX885856	92728006	217
	ILLUMINA	Paired	500	SRX959241	430005720	228
	ILLUMINA	Paired	500	SRX1037627	172785744	216
	ILLUMINA	Paired	500	SRX876715	107275616	178
	ILLUMINA	Paired	300	SRX2408653	362317340	149
	ILLUMINA	Paired	500	SRX1387626	666432744	202
	ILLUMINA	Paired		SRX1962311	346039120	280
	ILLUMINA	Paired		SRX1962312	329270778	279
	ILLUMINA	Paired	300	SRX2443935	401785500	150
	ILLUMINA	Paired	300	SRX2408650	391837200	150
	ILLUMINA	Paired	300	SRX2435945	458752800	150
	ILLUMINA	Paired	300	SRX2367012	418006420	130
	ILLUMINA	Paired	300	SRX2347685	353332540	134
	ILLUMINA	Paired	500	SRX997202	290792916	222
	ILLUMINA	Paired	500	SRX995363	378902248	236
	ILLUMINA	Paired	500	SRX980744	319129328	218
	ILLUMINA	Paired	500	SRX890293	203282520	228
	ILLUMINA	Paired	500	SRX995189	371930240	220
	ILLUMINA	Paired	500	SRX871236	195350332	226
	ILLUMINA	Paired	300	SRX2408663	518288700	150
	ILLUMINA	Paired	500	SRX1037633	155761732	217
	ILLUMINA	Paired	500	SRX1453068	311987376	201
	ILLUMINA	Paired	500	SRX890291	225219848	226
	ILLUMINA	Paired	500	SRX995457	122128440	210
	ILLUMINA	Paired	500	SRX1293790	435689060	235,SRR2669613	ILLUMINA	Paired		SRX1341508
	ILLUMINA	Paired	500	SRX950663	529811898	231
	ILLUMINA	Paired	500	SRX909872	127472064	228
	ILLUMINA	Paired	500	SRX995349	424549332	218
	ILLUMINA	Paired	500	SRX995379	415386036	234
	ILLUMINA	Paired	500	SRX995130	374930330	215
	ILLUMINA	Paired	500	SRX959225	275979312	216
	ILLUMINA	Paired	500	SRX1037492	318673736	212
	ILLUMINA	Paired	500	SRX876667	163048272	152
	ILLUMINA	Paired	500	SRX876636	184427840	205
	ILLUMINA	Paired	500	SRX1177732
	ILLUMINA	Paired	500	SRX749012	255782796	139
	ILLUMINA	Paired	500	SRX973496	289253918	197
	ILLUMINA	Paired	500	SRX995215	303496596	234
	ILLUMINA	Paired	500	SRX995017	130210416	189
	ILLUMINA	Paired	500	SRX994979	345503118	233
	ILLUMINA	Paired	500	SRX1293624	414576630	195
	ILLUMINA	Paired	500	SRX1446890	418613144	241
	ILLUMINA	Paired	500	SRX1317086		,SRR2584391	ILLUMINA	Paired	500	SRX1317086	465664788	243
	ILLUMINA	Paired	500	SRX799396	104189760	135
	ILLUMINA	Paired	500	SRX497414	382524636	237
	ILLUMINA	Paired	500	SRX799410	197647880	205
	ILLUMINA	Paired	500	SRX799408	239919288	196
	ILLUMINA	Paired		SRX1843221	413513784	261
	ILLUMINA	Paired	500	SRX799407	221326610	205
	ILLUMINA	Paired	500	SRX497409	269261656	163
	ILLUMINA	Paired	500	SRX497417	831421184	232
	ILLUMINA	Paired	500	SRX1666640	636244758	211
	ILLUMINA	Paired	500	SRX1650970	484158294	237
	ILLUMINA	Paired	500	SRX1666650	433868316	237
	ILLUMINA	Paired	500	SRX749008	188506090	145
	ILLUMINA	Paired	500	SRX371423	481903088	181
	ILLUMINA	Paired	500	SRX1711015	370642080	240,SRR3399994	ILLUMINA	Paired	500	SRX1711254	370642080	240
	ILLUMINA	Paired		SRX1843534	373821888	263
	ILLUMINA	Paired	500	SRX995049	314372328	228
	ILLUMINA	Paired	500	SRX994961	387505272	231
	ILLUMINA	Paired		SRX1308801	418232496	264
	ILLUMINA	Paired		SRX1245818	289237596	241
	ILLUMINA	Paired		SRX1843257	327499376	248
	ILLUMINA	Paired	500	SRX973540	473275350	225
	ILLUMINA	Paired		SRX1843374	395613288	228
	ILLUMINA	Paired		SRX1308883	389412650	275
	ILLUMINA	Paired		SRX1245867	317595096	273
	ILLUMINA	Paired	500	SRX883320	353771820	235
	ILLUMINA	Paired	500	SRX950646	165903752	236
	ILLUMINA	Paired		SRX1843376	310369878	273
	ILLUMINA	Paired		SRX1843476	436728448	208
	ILLUMINA	Paired	500	SRX1626349	414086200	242
	ILLUMINA	Paired	500	SRX1818260	293190704	226
	ILLUMINA	Paired	500	SRX1001096	231676700	230
	ILLUMINA	Paired	500	SRX798426	477486812	242
	ILLUMINA	Paired	500	SRX1631524	341716632	244
	ILLUMINA	Paired	500	SRX1022823	266128296	218
	ILLUMINA	Paired		SRX1308818	417960600	276
	ILLUMINA	Paired	500	SRX1037630	418860050	203
	ILLUMINA	Paired	500	SRX883358	416361680	233
	ILLUMINA	Paired	500	SRX883357	386967056	238
	ILLUMINA	Paired	500	SRX1009149	237706524	198
	ILLUMINA	Paired	500	SRX1008540	214628960	182
	ILLUMINA	Paired	500	SRX1035556	333216640	184
	ILLUMINA	Paired	500	SRX1009153	248707772	197
	ILLUMINA	Paired		SRX1308898	308262844	283
	ILLUMINA	Paired	500	SRX1022850	142626064	196
	ILLUMINA	Paired	500	SRX1023064	311163084	219
	ILLUMINA	Paired	500	SRX1008552	403660088	164
	ILLUMINA	Paired	500	SRX1808516	154795536	226
	ILLUMINA	Paired	500	SRX1045604	493897656	196
	ILLUMINA	Paired	500	SRX957098	225047586	223
	ILLUMINA	Paired	500	SRX995327	293331532	221
	ILLUMINA	Paired	500	SRX498238	517165000	220
	ILLUMINA	Paired	500	SRX748999	152545080	141
	ILLUMINA	Paired	500	SRX748996	189809640	145
	ILLUMINA	Paired	500	SRX749004	197432000	145
	ILLUMINA	Paired	500	SRX951906	233387780	227
	ILLUMINA	Paired	500	SRX581750	498214970	197
	ILLUMINA	Paired	500	SRX875475	420342300	210
	ILLUMINA	Paired	500	SRX838807	608903424	192
	ILLUMINA	Paired	500	SRX1720108	573726650	235
	ILLUMINA	Paired	500	SRX371493	515576340	193
	ILLUMINA	Paired	500	SRX730342	407199912	238
	ILLUMINA	Paired	500	SRX1711287	580036270	239
	ILLUMINA	Paired	500	SRX371491	410069168	167
	ILLUMINA	Paired	500	SRX1293608	685449848	212
	ILLUMINA	Paired	500	SRX1711013	275942538	243,SRR3399992	ILLUMINA	Paired	500	SRX1711252
	ILLUMINA	Paired	500	SRX371498	330981560	182
	ILLUMINA	Paired	500	SRX360316	194396000	250
	ILLUMINA	Paired	500	SRX569600	360215040	178
	ILLUMINA	Paired	500	SRX569729	645638364	186
	ILLUMINA	Paired	500	SRX569427	443914790	205
	ILLUMINA	Paired	500	SRX1009823	337501830	235
	ILLUMINA	Paired	500	SRX885859	195877848	223
	ILLUMINA	Paired	500	SRX992424	318339902	199
	ILLUMINA	Paired	500	SRX883368	322324800	240
	ILLUMINA	Paired	500	SRX1001118	125924086	223
	ILLUMINA	Paired		SRX1245779	182699680	272
	ILLUMINA	Paired	500	SRX1023061	417458272	209
	ILLUMINA	Paired	500	SRX1009831	216136612	229
	ILLUMINA	Paired	500	SRX1526416	439630716	186
	ILLUMINA	Paired	500	SRX1526414	421220136	222
	ILLUMINA	Paired	500	SRX1041591	215589618	227
	ILLUMINA	Paired		SRX1843159	243257730	271
	ILLUMINA	Paired		SRX1843160	317250948	251
	ILLUMINA	Paired		SRX1308849	377657280	262
	ILLUMINA	Paired	500	SRX1460311	1020504136	244
	ILLUMINA	Paired	500	SRX1365406	337296996	246
	ILLUMINA	Paired	500	SRX957097	379936592	196
	ILLUMINA	Paired		SRX747406	327136590	99
	ILLUMINA	Paired		SRX1308707	405524592	276
	ILLUMINA	Paired	500	SRX1114407	316145932	134
	ILLUMINA	Paired		SRX1308757	262750760	271
	ILLUMINA	Paired		SRX1245778	266111130	277
	ILLUMINA	Paired	500	SRX1045589	277088912	214
	ILLUMINA	Paired	500	SRX1114409	353421024	136
	ILLUMINA	Paired	300	SRX2366294	615588258	129
	ILLUMINA	Paired		SRX1962381	424847220	266
	ILLUMINA	Paired		SRX1962261	326906676	261
	ILLUMINA	Paired	500	SRX749015	208237744	143
	ILLUMINA	Paired	500	SRX748998	124105256	146
	ILLUMINA	Paired	500	SRX748991	110115900	145
	ILLUMINA	Paired	500	SRX749002	303195522	137
	ILLUMINA	Paired	500	SRX749010	169947250	145
	ILLUMINA	Paired	500	SRX749000	137474460	142
	ILLUMINA	Paired	500	SRX876703	222110728	196
	ILLUMINA	Paired	500	SRX1470667	667204568	236
	ILLUMINA	Paired	500	SRX749011	162651592	146
	ILLUMINA	Paired	500	SRX1818264	271531350	225
	ILLUMINA	Paired	500	SRX749013	199945088	142
	ILLUMINA	Paired	500	SRX748995	123399920	140
	ILLUMINA	Paired	500	SRX1117213	209012940	135
	ILLUMINA	Paired	500	SRX749006	248483824	146
	ILLUMINA	Paired	500	SRX749014	173433834	147
	ILLUMINA	Paired	500	SRX748993	250199624	148
	ILLUMINA	Paired	500	SRX748992	243896814	147
	ILLUMINA	Paired	500	SRX748997	513435062	133
	ILLUMINA	Paired	500	SRX748994	214550280	140
	ILLUMINA	Paired	500	SRX749001	254686014	137
	ILLUMINA	Paired	500	SRX749009	256864936	142
	ILLUMINA	Paired	500	SRX749003	556552920	132
	ILLUMINA	Paired	500	SRX799434	140694990	199
	ILLUMINA	Paired	500	SRX1597667	548536506	217
	ILLUMINA	Paired		SRX1308701	466135542	267
	ILLUMINA	Paired	500	SRX649189	480549488	232
	ILLUMINA	Paired	500	SRX868724	304545264	172
	ILLUMINA	Paired	500	SRX1626331	585308724	231
	ILLUMINA	Paired	500	SRX1293627	373346576	226
	ILLUMINA	Paired		SRX1843472	258646128	232
	ILLUMINA	Paired	500	SRX497390	236272116	166
	ILLUMINA	Paired	500	SRX1629853	515590144	236
	ILLUMINA	Paired		SRX283689	491981284	194
	ILLUMINA	Paired	500	SRX799418	101255028	133
	ILLUMINA	Paired	500	SRX1677328	358822650	239
	ILLUMINA	Paired		SRX1843666	435289452	254
	ILLUMINA	Paired	500	SRX553374	523430064	177
	ILLUMINA	Paired	500	SRX649265	420592776	194
	ILLUMINA	Paired	500	SRX838840	478381496	194
	ILLUMINA	Paired	500	SRX1526450	284999160	222
	ILLUMINA	Paired	500	SRX799400	125100864	138
	ILLUMINA	Paired	500	SRX497378	227686464	167
	ILLUMINA	Paired	500	SRX977893	306288286	233
	ILLUMINA	Paired	500	SRX1598297	499032410	233
	ILLUMINA	Paired	500	SRX799424	287513064	202
	ILLUMINA	Paired	500	SRX849080	449861384	214
	ILLUMINA	Paired	500	SRX799432	378748384	202
	ILLUMINA	Paired	500	SRX799405	269665594	209
	ILLUMINA	Paired		SRX1843377	138195904	232
	ILLUMINA	Paired		SRX283688	598659600	200
	ILLUMINA	Paired		SRX1245983	211291298	251
	ILLUMINA	Paired	500	SRX2435308	153605808	268
	Complete Genome					,SRR924476	PACBIO_SMRT	Single		SRX314713		,SRR924475	PACBIO_SMRT	Single		SRX314713		,SRR924477	PACBIO_SMRT	Single		SRX314713		,SRR924478	PACBIO_SMRT	Single		SRX314713		,SRR924479	PACBIO_SMRT	Single		SRX314713		,SRR924473	PACBIO_SMRT	Single		SRX314713		,SRR921437	PACBIO_SMRT	Single		SRX314713		,SRR924474	PACBIO_SMRT
	ILLUMINA	Paired		SRX1843332	382432848	277
	ILLUMINA	Paired	500	SRX799409	192028512	208
	ILLUMINA	Paired	500	SRX799411	181110916	203
	ILLUMINA	Paired	500	SRX450805	288815480	205
	ILLUMINA	Paired	500	SRX799425	114685824	209
	ILLUMINA	Paired	500	SRX873843	397698560	224
	ILLUMINA	Paired		SRX1245948	152294168	226
	ILLUMINA	Paired		SRX1245841	409801480	268
	ILLUMINA	Paired	500	SRX1045614	336974544	204
	ILLUMINA	Paired	500	SRX1677278	492758810	235
	ILLUMINA	Paired	500	SRX1597633	564634026	233
	ILLUMINA	Paired	500	SRX1544086	288349376	238
	ILLUMINA	Paired	500	SRX1555468	347142528	232
	ILLUMINA	Paired	500	SRX554416	444647940	165
	ILLUMINA	Paired	500	SRX1629897	482926276	238
	ILLUMINA	Paired	500	SRX1605154	168168896	238,SRR3199710	ILLUMINA	Paired	500	SRX1609551		,SRR3198638	ILLUMINA	Paired	500	SRX1607871		,SRR3198678	ILLUMINA	Paired	500	SRX1607900		,SRR3194959	ILLUMINA	Paired	500	SRX1605433	168168896	238,SRR3194549	ILLUMINA	Paired	500	SRX1605165	168168896	238,SRR3194979	ILLUMINA	Paired	500	SRX1605553	168168896	238,SRR3194573	ILLUMINA	Paired	500	SRX1605192	168168896	238,SRR3194969	ILLUMINA
	ILLUMINA	Paired	300	SRX1482310	371802150	135
	ILLUMINA	Paired	300	SRX2436103	508194600	150
	ILLUMINA	Paired	300	SRX2436724	671120700	150
	ILLUMINA	Paired		SRX1124628	823008252	241
	ILLUMINA	Paired		SRX1220468	654152562	219
	ILLUMINA	Paired		SRX1220464	646280080	232
	ILLUMINA	Paired		SRX1244376	611692380	234
	ILLUMINA	Paired	300	SRX1372681	341756830	149
	ILLUMINA	Paired	300	SRX1318387		,SRR2587485	ILLUMINA	Paired	300	SRX1318387	314008650	135
	ILLUMINA	Paired	500	SRX1117215	152514292	133
	ILLUMINA	Paired		SRX1341522	115310532	246,SRR2131864	ILLUMINA	Paired	500	SRX1122396	71329080	141
	ILLUMINA	Paired	500	SRX1177737
	ILLUMINA	Paired		SRX1341506		,SRR2533354	ILLUMINA	Paired	500	SRX1293793	82467072	246
	ILLUMINA	Paired	500	SRX1273438	443139252	138
	ILLUMINA	Paired		SRX1341566		,SRR2131865	ILLUMINA	Paired	500	SRX1122397	177767442	141
	ILLUMINA	Paired	500	SRX1122395	218900244	141,SRR2669680	ILLUMINA	Paired		SRX1341530	340329736	244
	ILLUMINA	Paired	500	SRX1143417	250353792	234
	ILLUMINA	Paired	500	SRX1143523	342425144	236
	ILLUMINA	Paired	500	SRX1177734
	ILLUMINA	Paired		SRX1341502	635855190	215,SRR2140778	ILLUMINA	Paired	500	SRX1129696	635855190	215,SRR2102373	ILLUMINA	Paired	500	SRX1096973	154675344	236
	ILLUMINA	Paired		SRX1341501	476351736	228,SRR2140792	ILLUMINA	Paired	500	SRX1129710	476351736	228,SRR2102495	ILLUMINA	Paired	500	SRX1097100	494103480	230
	ILLUMINA	Paired		SRX990227	381239560	95
	ILLUMINA	Paired	500	SRX2473965	422913258	227
	ILLUMINA	Paired	500	SRX497399	170067166	233
	ILLUMINA	Paired	500	SRX868723	313440522	199
	ILLUMINA	Paired	500	SRX497401	490581784	238
	ILLUMINA	Paired	500	SRX497416	495917760	240
	ILLUMINA	Paired	500	SRX799406	331963912	197
	ILLUMINA	Paired		SRX1308839	471980424	276
	ILLUMINA	Paired	500	SRX1661744	378998352	243
	ILLUMINA	Paired	500	SRX1586784	474228328	238
	ILLUMINA	Paired	500	SRX799431	124098570	207
	ILLUMINA	Paired		SRX1843525	97687968	266
	ILLUMINA	Paired	500	SRX1621533		,SRR3210442	ILLUMINA	Paired	500	SRX1618706	465332922	241
	ILLUMINA	Paired	500	SRX1365407	230985216	248
	ILLUMINA	Paired	500	SRX1365414	320452884	246
	ILLUMINA	Paired	500	SRX701652	474808170	237
	ILLUMINA	Paired	500	SRX1166362	418461028	218
	ILLUMINA	Paired		SRX1962273	434289384	267
	ILLUMINA	Paired		SRX1962393	483508448	244
	ILLUMINA	Paired	300	SRX1506730	436536278	131
	ILLUMINA	Paired		SRX1962395	406398300	275
	ILLUMINA	Paired		SRX1962394	316973024	272
	ILLUMINA	Paired		SRX1962396	341508804	273
	ILLUMINA	Paired	300	SRX1506734	374461666	131
	ILLUMINA	Paired	300	SRX2321739	366350196	129
	ILLUMINA	Paired		SRX1412950		,GCF_001441225	Complete Genome
	ILLUMINA	Paired	500	SRX1143402	364340808	234
	ILLUMINA	Paired	500	SRX833470	1183913484	214
	ILLUMINA	Paired		SRX1962384	429903348	266
	ILLUMINA	Paired	500	SRX1143496	277506756	226
	ILLUMINA	Paired	302	SRX1158564	576769248	144
	ILLUMINA	Paired	500	SRX1705190	631502608	232
	ILLUMINA	Paired	300	SRX2334603	455592032	133
	ILLUMINA	Paired	500	SRX497412	346944180	165
	ILLUMINA	Paired	500	SRX799426	163197820	202
	ILLUMINA	Paired	500	SRX497398	300034504	154
	ILLUMINA	Paired	500	SRX497411	124446192	232
	ILLUMINA	Paired	500	SRX497405	152873412	159
	ILLUMINA	Paired	500	SRX497415	285510580	170
	ILLUMINA	Paired	500	SRX497379	550415562	241
	ILLUMINA	Paired	500	SRX497404	213915226	161
	ILLUMINA	Paired	500	SRX799427	178154586	197
	ILLUMINA	Paired	500	SRX360326	400703000	250
	ILLUMINA	Paired	300	SRX1506841	314975654	133
	ILLUMINA	Paired		SRX791439	362154544	97
	ILLUMINA	Paired	500	SRX497392	619848536	158
	ILLUMINA	Paired	500	SRX799397	219102060	201
	ILLUMINA	Paired	500	SRX1420655		,SRR3133015	ILLUMINA	Paired	500	SRX1550920	861118620	230
	ILLUMINA	Paired	500	SRX497394	793057416	228
	ILLUMINA	Paired		SRX1308699	456791100	265
	ILLUMINA	Paired		SRX1843231	286440300	270
	ILLUMINA	Paired	300	SRX1643462	289687034	133
	ILLUMINA	Paired	500	SRX497407	598605696	234
	ILLUMINA	Paired	500	SRX497413	163775136	168
	ILLUMINA	Paired	300	SRX2367021	350826602	133
	ILLUMINA	Paired		SRX1245917	272794784	272
	ILLUMINA	Paired	500	SRX1994386	479972640	196
	ILLUMINA	Paired	500	SRX1958832	332985184	196
	ILLUMINA	Paired	500	SRX1994394	408273030	165
	ILLUMINA	Paired	500	SRX1958812	297296850	185
	ILLUMINA	Paired	500	SRX1001013	262331454	231
	ILLUMINA	Paired	500	SRX1994651	197742500	181
	ILLUMINA	Paired		SRX1245899	359635006	257
	ILLUMINA	Paired		SRX1245900	370242424	257
		ERR2204165	ILLUMINA	Paired	250	ERX2258539
		ERR2204172	ILLUMINA	Paired	250	ERX2258546
		ERR2204173	ILLUMINA	Paired	250	ERX2258547
		ERR2204194	ILLUMINA	Paired	250	ERX2258568
		ERR2204186
		ERR2204175	ILLUMINA	Paired	250	ERX2258549
		ERR2204183	ILLUMINA	Paired	250	ERX2258557
		ERR2204196	ILLUMINA	Paired	250	ERX2258570
		ERR2204182	ILLUMINA	Paired	250	ERX2258556
		ERR2204181	ILLUMINA	Paired	250	ERX2258555
		ERR2204171	ILLUMINA	Paired	250	ERX2258545
		ERR2204189	ILLUMINA	Paired	250	ERX2258563
		ERR2204192	ILLUMINA	Paired	250	ERX2258566
		ERR2204193	ILLUMINA	Paired	250	ERX2258567
		SRR2088775	ILLUMINA	Paired	500	SRX1083056	1446191952	236
		ERR2204169	ILLUMINA	Paired	250	ERX2258543
		ERR2204185	ILLUMINA	Paired	250	ERX2258559
		ERR2204190	ILLUMINA	Paired	250	ERX2258564
[truncated: 10 more columns]
